# Supplementary material for: Bis{2-[(2-pyrid­yl)imino­meth­yl]phenolato}copper(II)
Source: Acta Crystallogr Sect E Struct Rep Online. 2009 Jul 11;65(Pt 8):m904. doi: 10.1107/S1600536809026051 (PMC2977229; doi:10.1107/S1600536809026051)
Supplement: Supplementary file 1 [file e-65-0m904-sup1.cif]

##############################################################################
###                                                                        ###
###        Electronic paper (Acta Crystallographica Section E)             ###
###                                                                        ###
##############################################################################
#                                                                            #
# This CIF contains the data in a paper accepted for publication in Acta     #
# Crystallographica Section E. It conforms to the requirements of Notes      #
# for Authors for Section E, and has been peer reviewed under the auspices   #
# of the IUCr Commission on Journals.                                        #
#                                                                            #
# Full details of the Crystallographic Information File format               #
# are given in the paper "The Crystallographic Information File (CIF):       #
# a New Standard Archive File for Crystallography" by S. R. Hall, F. H.      #
# Allen and I. D. Brown [Acta Cryst. (1991), A47, 655-685].                  #
#                                                                            #
# The current version of the core CIF dictionary is obtainable from          #
# ftp://ftp.iucr.org/pub/cif_core.dic. The current version number is 2.4.    #
#                                                                            #
# Software is freely available for graphical display of the structure(s) in  #
# this CIF.  For information consult the CIF home page http://www.iucr.org/  #
# cif/home.html                                                              #
#                                                                            #
# This file may be used for bona fide research purposes within the           #
# scientific community so long as proper attribution is given to the journal # 
# article from which it was obtained.                                        #
#                                                                            #
##############################################################################
                                             
data_I
_audit_creation_method     SHELXL-97
_chemical_name_systematic
;
Bis{2-[(2-pyridyl)iminomethyl]phenolato}copper(II)
;
_chemical_name_common     ?
_chemical_formula_moiety     'C24 H18 Cu N4 O2'
_chemical_formula_sum     'C24 H18 Cu N4 O2'
_chemical_formula_iupac     '[Cu (C12 H9 N2 O)2]'
_chemical_formula_weight     457.96
_chemical_melting_point     ?
_symmetry_cell_setting     Triclinic
_symmetry_space_group_name_H-M     'P -1'
_symmetry_space_group_name_Hall     '-P 1'
loop_
    _symmetry_equiv_pos_as_xyz
    'x, y, z'
    '-x, -y, -z'
_cell_length_a     3.8142(5)
_cell_length_b     11.2170(10)
_cell_length_c     11.9001(12)
_cell_angle_alpha     106.884(2)
_cell_angle_beta     90.3740(10)
_cell_angle_gamma     90.2890(10)
_cell_volume     487.16(9)
_cell_formula_units_Z     1
_cell_measurement_reflns_used     1475
_cell_measurement_theta_min     2.197
_cell_measurement_theta_max     27.513
_cell_measurement_temperature     298(2)
_exptl_crystal_description     needle
_exptl_crystal_colour     brown
_exptl_crystal_size_max     0.41
_exptl_crystal_size_mid     0.17
_exptl_crystal_size_min     0.15
_exptl_crystal_density_diffrn     1.561
_exptl_crystal_density_meas     ?
_exptl_crystal_density_method     'not measured'
_exptl_crystal_F_000     235
_exptl_absorpt_coefficient_mu     1.152
_exptl_absorpt_correction_type     multi-scan
_exptl_absorpt_process_details     '(SADABS; Bruker, 2001)'
_exptl_absorpt_correction_T_min     0.6496
_exptl_absorpt_correction_T_max     0.8462
_diffrn_ambient_temperature     298(2)
_diffrn_radiation_type     MoK\a
_diffrn_radiation_wavelength     0.71073
_diffrn_radiation_source     'fine-focus sealed tube'
_diffrn_radiation_monochromator     graphite
_diffrn_measurement_device_type     'Bruker SMART 1000 CCD area-detector'
_diffrn_measurement_method     '\f and \w'
_diffrn_detector_area_resol_mean     ?
_diffrn_reflns_number     2547
_diffrn_reflns_av_R_equivalents     0.0145
_diffrn_reflns_av_sigmaI/netI     0.0313
_diffrn_reflns_theta_min     1.79
_diffrn_reflns_theta_max     25.02
_diffrn_reflns_theta_full     25.02
_diffrn_measured_fraction_theta_max     0.984
_diffrn_measured_fraction_theta_full     0.984
_diffrn_reflns_limit_h_min     -4
_diffrn_reflns_limit_h_max     4
_diffrn_reflns_limit_k_min     -13
_diffrn_reflns_limit_k_max     13
_diffrn_reflns_limit_l_min     -9
_diffrn_reflns_limit_l_max     14
_diffrn_standards_number     ?
_diffrn_standards_interval_count     ?
_diffrn_standards_interval_time     ?
_diffrn_standards_decay_%     ?
_reflns_number_total     1695
_reflns_number_gt     1481
_reflns_threshold_expression     I>2\s(I)
_refine_ls_structure_factor_coef     Fsqd
_refine_ls_matrix_type     full
_refine_ls_R_factor_all     0.0401
_refine_ls_R_factor_gt     0.0326
_refine_ls_wR_factor_gt     0.0725
_refine_ls_wR_factor_ref     0.0768
_refine_ls_goodness_of_fit_ref     1.066
_refine_ls_restrained_S_all     1.066
_refine_ls_number_reflns     1695
_refine_ls_number_parameters     142
_refine_ls_number_restraints     0
_refine_ls_hydrogen_treatment     constr
_refine_ls_weighting_scheme     calc
_refine_ls_weighting_details
          'calc w=1/[\s^2^(Fo^2^)+(0.0266P)^2^+0.355P] where P=(Fo^2^+2Fc^2^)/3'
_atom_sites_solution_hydrogens     geom
_atom_sites_solution_primary     direct
_atom_sites_solution_secondary     difmap
_refine_ls_shift/su_max     0.000
_refine_ls_shift/su_mean     0.000
_refine_diff_density_max     0.266
_refine_diff_density_min     -0.286
_refine_ls_extinction_method     none
_refine_ls_extinction_coef     ?
loop_
    _atom_type_symbol
    _atom_type_description
    _atom_type_scat_dispersion_real
    _atom_type_scat_dispersion_imag
    _atom_type_scat_source
    'C' 'C' 0.0033 0.0016
                         'International Tables Vol C Tables 4.2.6.8 and 6.1.1.4'
    'H' 'H' 0.0000 0.0000
                         'International Tables Vol C Tables 4.2.6.8 and 6.1.1.4'
    'O' 'O' 0.0106 0.0060
                         'International Tables Vol C Tables 4.2.6.8 and 6.1.1.4'
    'N' 'N' 0.0061 0.0033
                         'International Tables Vol C Tables 4.2.6.8 and 6.1.1.4'
    'Cu' 'Cu' 0.3201 1.2651
                         'International Tables Vol C Tables 4.2.6.8 and 6.1.1.4'
_computing_data_collection     'SMART (Bruker, 2001)'
_computing_cell_refinement     'SAINT (Bruker, 2001)'
_computing_data_reduction     'SAINT (Bruker, 2001)'
_computing_structure_solution     'SHELXS97 (Sheldrick, 2008)'
_computing_structure_refinement     'SHELXL97 (Sheldrick, 2008)'
_computing_molecular_graphics     'SHELXTL (Sheldrick, 2008)'
_computing_publication_material     'SHELXTL (Sheldrick, 2008)'
loop_
    _atom_site_type_symbol
    _atom_site_label
    _atom_site_fract_x
    _atom_site_fract_y
    _atom_site_fract_z
    _atom_site_U_iso_or_equiv
    _atom_site_adp_type
    _atom_site_calc_flag
    _atom_site_refinement_flags
    _atom_site_occupancy
    _atom_site_disorder_assembly
    _atom_site_disorder_group
    Cu Cu1 0.5000 0.5000 0.5000 0.03882(17) Uani d S 1 . .
    N N1 0.2225(6) 0.15806(19) 0.55001(19) 0.0400(5) Uani d . 1 . .
    N N2 0.4891(5) 0.31537(17) 0.48298(17) 0.0305(5) Uani d . 1 . .
    O O1 0.8250(5) 0.46999(15) 0.37229(15) 0.0413(5) Uani d . 1 . .
    C C1 0.5395(7) 0.2344(2) 0.3821(2) 0.0331(6) Uani d . 1 . .
    H H1 0.4927 0.1517 0.3774 0.040 Uiso calc R 1 . .
    C C2 0.6590(7) 0.2583(2) 0.2773(2) 0.0325(6) Uani d . 1 . .
    C C3 0.7979(7) 0.3757(2) 0.2770(2) 0.0326(6) Uani d . 1 . .
    C C4 0.9196(7) 0.3865(3) 0.1691(2) 0.0389(6) Uani d . 1 . .
    H H4 1.0121 0.4623 0.1658 0.047 Uiso calc R 1 . .
    C C5 0.9057(7) 0.2886(3) 0.0689(2) 0.0459(7) Uani d . 1 . .
    H H5 0.9870 0.2994 -0.0010 0.055 Uiso calc R 1 . .
    C C6 0.7726(8) 0.1734(3) 0.0696(2) 0.0494(7) Uani d . 1 . .
    H H6 0.7657 0.1072 0.0011 0.059 Uiso calc R 1 . .
    C C7 0.6524(8) 0.1595(2) 0.1727(2) 0.0427(7) Uani d . 1 . .
    H H7 0.5635 0.0825 0.1738 0.051 Uiso calc R 1 . .
    C C8 0.4001(6) 0.2651(2) 0.5769(2) 0.0316(6) Uani d . 1 . .
    C C9 0.5106(7) 0.3277(3) 0.6892(2) 0.0412(6) Uani d . 1 . .
    H H9 0.6317 0.4030 0.7045 0.049 Uiso calc R 1 . .
    C C10 0.4374(8) 0.2761(3) 0.7780(3) 0.0494(7) Uani d . 1 . .
    H H10 0.5085 0.3160 0.8547 0.059 Uiso calc R 1 . .
    C C11 0.2574(8) 0.1647(3) 0.7520(3) 0.0509(8) Uani d . 1 . .
    H H11 0.2045 0.1278 0.8105 0.061 Uiso calc R 1 . .
    C C12 0.1583(8) 0.1094(3) 0.6381(3) 0.0491(8) Uani d . 1 . .
    H H12 0.0394 0.0335 0.6208 0.059 Uiso calc R 1 . .
loop_
    _atom_site_aniso_label
    _atom_site_aniso_U_11
    _atom_site_aniso_U_22
    _atom_site_aniso_U_33
    _atom_site_aniso_U_12
    _atom_site_aniso_U_13
    _atom_site_aniso_U_23
    Cu1 0.0584(3) 0.0241(2) 0.0318(3) -0.0022(2) 0.0154(2) 0.00443(18)
    N1 0.0457(14) 0.0298(11) 0.0452(13) -0.0023(10) 0.0071(11) 0.0116(10)
    N2 0.0343(12) 0.0261(10) 0.0306(11) -0.0019(9) 0.0037(9) 0.0073(9)
    O1 0.0597(13) 0.0304(9) 0.0301(10) -0.0079(9) 0.0143(9) 0.0029(8)
    C1 0.0363(15) 0.0233(12) 0.0375(14) 0.0001(10) 0.0005(11) 0.0054(11)
    C2 0.0341(14) 0.0286(13) 0.0312(13) 0.0052(11) 0.0027(11) 0.0030(10)
    C3 0.0335(14) 0.0330(13) 0.0290(13) 0.0046(11) 0.0036(11) 0.0051(11)
    C4 0.0384(16) 0.0444(15) 0.0339(14) -0.0010(12) 0.0047(12) 0.0112(12)
    C5 0.0437(17) 0.065(2) 0.0258(14) 0.0025(14) 0.0037(12) 0.0081(13)
    C6 0.0526(19) 0.0517(18) 0.0318(15) 0.0027(14) 0.0007(13) -0.0071(13)
    C7 0.0480(17) 0.0340(14) 0.0391(15) 0.0012(12) 0.0020(13) -0.0006(12)
    C8 0.0324(14) 0.0280(12) 0.0363(14) 0.0036(10) 0.0045(11) 0.0120(11)
    C9 0.0401(16) 0.0438(16) 0.0404(16) -0.0012(12) -0.0032(12) 0.0136(13)
    C10 0.0501(18) 0.064(2) 0.0370(16) 0.0118(15) 0.0021(13) 0.0186(14)
    C11 0.0545(19) 0.0555(19) 0.0544(19) 0.0185(15) 0.0182(15) 0.0336(16)
    C12 0.0541(19) 0.0367(15) 0.063(2) 0.0027(13) 0.0179(15) 0.0240(14)
loop_
    _geom_bond_atom_site_label_1
    _geom_bond_atom_site_label_2
    _geom_bond_site_symmetry_2
    _geom_bond_distance
    _geom_bond_publ_flag
    Cu1 O1 . 1.9212(17) ?
    Cu1 O1 2_666 1.9212(17) ?
    Cu1 N2 2_666 2.0216(19) ?
    Cu1 N2 . 2.0216(19) ?
    N1 C8 . 1.330(3) ?
    N1 C12 . 1.339(3) ?
    N2 C1 . 1.294(3) ?
    N2 C8 . 1.433(3) ?
    O1 C3 . 1.310(3) ?
    C1 C2 . 1.426(3) ?
    C1 H1 . 0.9300 ?
    C2 C7 . 1.406(3) ?
    C2 C3 . 1.419(3) ?
    C3 C4 . 1.406(3) ?
    C4 C5 . 1.366(4) ?
    C4 H4 . 0.9300 ?
    C5 C6 . 1.388(4) ?
    C5 H5 . 0.9300 ?
    C6 C7 . 1.363(4) ?
    C6 H6 . 0.9300 ?
    C7 H7 . 0.9300 ?
    C8 C9 . 1.379(4) ?
    C9 C10 . 1.373(4) ?
    C9 H9 . 0.9300 ?
    C10 C11 . 1.376(4) ?
    C10 H10 . 0.9300 ?
    C11 C12 . 1.366(4) ?
    C11 H11 . 0.9300 ?
    C12 H12 . 0.9300 ?
loop_
    _geom_angle_atom_site_label_1
    _geom_angle_atom_site_label_2
    _geom_angle_atom_site_label_3
    _geom_angle_site_symmetry_1
    _geom_angle_site_symmetry_3
    _geom_angle
    _geom_angle_publ_flag
    O1 Cu1 O1 . 2_666 180.0000(10)
                                 ?
    O1 Cu1 N2 . 2_666 90.50(8) ?
    O1 Cu1 N2 2_666 2_666 89.50(7) ?
    O1 Cu1 N2 . . 89.50(7) ?
    O1 Cu1 N2 2_666 . 90.50(8) ?
    N2 Cu1 N2 2_666 . 180.0000(10)
                                 ?
    C8 N1 C12 . . 116.8(2) ?
    C1 N2 C8 . . 115.7(2) ?
    C1 N2 Cu1 . . 120.87(16) ?
    C8 N2 Cu1 . . 123.30(15) ?
    C3 O1 Cu1 . . 123.48(16) ?
    N2 C1 C2 . . 127.1(2) ?
    N2 C1 H1 . . 116.4 ?
    C2 C1 H1 . . 116.4 ?
    C7 C2 C3 . . 119.6(2) ?
    C7 C2 C1 . . 118.2(2) ?
    C3 C2 C1 . . 122.1(2) ?
    O1 C3 C4 . . 120.4(2) ?
    O1 C3 C2 . . 122.7(2) ?
    C4 C3 C2 . . 116.9(2) ?
    C5 C4 C3 . . 121.8(3) ?
    C5 C4 H4 . . 119.1 ?
    C3 C4 H4 . . 119.1 ?
    C4 C5 C6 . . 121.3(3) ?
    C4 C5 H5 . . 119.4 ?
    C6 C5 H5 . . 119.4 ?
    C7 C6 C5 . . 118.6(3) ?
    C7 C6 H6 . . 120.7 ?
    C5 C6 H6 . . 120.7 ?
    C6 C7 C2 . . 121.8(3) ?
    C6 C7 H7 . . 119.1 ?
    C2 C7 H7 . . 119.1 ?
    N1 C8 C9 . . 123.6(2) ?
    N1 C8 N2 . . 117.7(2) ?
    C9 C8 N2 . . 118.7(2) ?
    C10 C9 C8 . . 118.3(3) ?
    C10 C9 H9 . . 120.9 ?
    C8 C9 H9 . . 120.9 ?
    C9 C10 C11 . . 119.2(3) ?
    C9 C10 H10 . . 120.4 ?
    C11 C10 H10 . . 120.4 ?
    C12 C11 C10 . . 118.4(3) ?
    C12 C11 H11 . . 120.8 ?
    C10 C11 H11 . . 120.8 ?
    N1 C12 C11 . . 123.8(3) ?
    N1 C12 H12 . . 118.1 ?
    C11 C12 H12 . . 118.1 ?
loop_
    _geom_torsion_atom_site_label_1
    _geom_torsion_atom_site_label_2
    _geom_torsion_atom_site_label_3
    _geom_torsion_atom_site_label_4
    _geom_torsion_site_symmetry_1
    _geom_torsion_site_symmetry_2
    _geom_torsion_site_symmetry_3
    _geom_torsion_site_symmetry_4
    _geom_torsion
    _geom_torsion_publ_flag
    O1 Cu1 N2 C1 . . . . -29.5(2) ?
    O1 Cu1 N2 C1 2_666 . . . 150.5(2) ?
    O1 Cu1 N2 C8 . . . . 155.47(19) ?
    O1 Cu1 N2 C8 2_666 . . . -24.53(19) ?
    N2 Cu1 O1 C3 2_666 . . . -138.9(2) ?
    N2 Cu1 O1 C3 . . . . 41.1(2) ?
    C8 N2 C1 C2 . . . . -174.2(2) ?
    Cu1 N2 C1 C2 . . . . 10.4(4) ?
    N2 C1 C2 C7 . . . . -171.7(3) ?
    N2 C1 C2 C3 . . . . 11.3(4) ?
    Cu1 O1 C3 C4 . . . . 149.6(2) ?
    Cu1 O1 C3 C2 . . . . -32.7(3) ?
    C7 C2 C3 O1 . . . . -177.1(2) ?
    C1 C2 C3 O1 . . . . -0.2(4) ?
    C7 C2 C3 C4 . . . . 0.7(4) ?
    C1 C2 C3 C4 . . . . 177.6(2) ?
    O1 C3 C4 C5 . . . . 177.8(2) ?
    C2 C3 C4 C5 . . . . -0.1(4) ?
    C3 C4 C5 C6 . . . . -0.5(4) ?
    C4 C5 C6 C7 . . . . 0.5(4) ?
    C5 C6 C7 C2 . . . . 0.2(4) ?
    C3 C2 C7 C6 . . . . -0.8(4) ?
    C1 C2 C7 C6 . . . . -177.8(3) ?
    C12 N1 C8 C9 . . . . -1.5(4) ?
    C12 N1 C8 N2 . . . . 176.5(2) ?
    C1 N2 C8 N1 . . . . -30.6(3) ?
    Cu1 N2 C8 N1 . . . . 144.60(19) ?
    C1 N2 C8 C9 . . . . 147.5(2) ?
    Cu1 N2 C8 C9 . . . . -37.2(3) ?
    N1 C8 C9 C10 . . . . 0.8(4) ?
    N2 C8 C9 C10 . . . . -177.2(2) ?
    C8 C9 C10 C11 . . . . -0.1(4) ?
    C9 C10 C11 C12 . . . . 0.0(4) ?
    C8 N1 C12 C11 . . . . 1.5(4) ?
    C10 C11 C12 N1 . . . . -0.8(5) ?
loop_
    _geom_hbond_atom_site_label_D
    _geom_hbond_atom_site_label_H
    _geom_hbond_atom_site_label_A
    _geom_hbond_site_symmetry_A
    _geom_hbond_distance_DH
    _geom_hbond_distance_HA
    _geom_hbond_distance_DA
    _geom_hbond_angle_DHA
    _geom_hbond_publ_flag
    C1 H1 N1 1_555 0.930 2.29 2.684(3) 105 y
data_global
_journal_date_recd_electronic     2009-07-01
_journal_date_accepted     2009-07-05
_journal_name_full     'Acta Crystallographica, Section E'
_journal_year     2009
_journal_volume     65
_journal_issue      8
_journal_page_first     m904
_journal_page_last     m904
_journal_paper_category     QM
_journal_coeditor_code     PV2176
_publ_contact_author_name     'Dr. Yong Nie'
_publ_contact_author_address
;
 School of Chemistry and Chemical Engineering
 University of Jinan
 Jinan 250022
 People's Republic of China.
;
_publ_contact_author_email     chm_niey@ujn.edu.cn
_publ_contact_author_fax     '86 531 82767367'
_publ_contact_author_phone     '86 531 82767367'
_publ_section_title
;
Bis{2-[(2-pyridyl)iminomethyl]phenolato}copper(II)
;
loop_
    _publ_author_name
    _publ_author_address
    'Jinling Miao'
;
 School of Chemistry and Chemical Engineering
 University of Jinan
 Jinan 250022
 People's Republic of China
;
    'Zhitong Zhao'
;
 School of Chemistry and Chemical Engineering
 University of Jinan
 Jinan 250022
 People's Republic of China
;
    'Hongwei Chen'
;
 School of Chemistry and Chemical Engineering
 University of Jinan
 Jinan 250022
 People's Republic of China
;
    'Daqi Wang'
;
 College of Chemistry and Chemical Engineering
 Liaocheng University
 Liaocheng 252059
 People's Republic of China.
;
    'Yong Nie'
;
 School of Chemistry and Chemical Engineering
 University of Jinan
 Jinan 250022
 People's Republic of China
;
_refine_special_details
;
Refinement of F^2^ against ALL reflections. The weighted <i>R</i>-factor
<i>wR</i> and goodness of fit S are based on F^2^, conventional
<i>R</i>-factors <i>R</i> are based on F, with F set to zero for negative
F^2^. The threshold expression of F^2^ > 2sigma(F^2^) is used only for
calculating <i>R</i>-factors(gt) <i>etc</i>. and is not relevant to the choice
of reflections for refinement. <i>R</i>-factors based on F^2^ are
statistically about twice as large as those based on F, and R-factors based
on ALL data will be even larger.
;
