# Supplementary material for: Bis{2-[(2-pyrid­yl)imino­meth­yl]phenolato}copper(II)
Source: Acta Crystallogr Sect E Struct Rep Online. 2009 Jul 11;65(Pt 8):m904. doi: 10.1107/S1600536809026051 (PMC2977229; doi:10.1107/S1600536809026051)
Supplement: Supplementary file 2 [file e-65-0m904-Isup2.hkl]

# 
# h,k,l, Fc-squared, Fo-squared, sigma(Fo-squared) and status flag 
# 
data_I
_shelx_title ' 090411b                in P-1' 
_shelx_refln_list_code          4 
_shelx_F_calc_maximum      111.61 
_exptl_crystal_F_000       235.00 
_reflns_d_resolution_high  0.8403 
 
loop_ 
 _symmetry_equiv_pos_as_xyz 
 'x, y, z' 
 '-x, -y, -z' 
 
_cell_length_a     3.8142 
_cell_length_b    11.2170 
_cell_length_c    11.9001 
_cell_angle_alpha 106.884 
_cell_angle_beta   90.374 
_cell_angle_gamma  90.289 
 
_shelx_F_squared_multiplier     1.000 
 
loop_ 
 _refln_index_h 
 _refln_index_k 
 _refln_index_l 
 _refln_F_squared_calc 
 _refln_F_squared_meas 
 _refln_F_squared_sigma 
 _refln_observed_status 
   1   0   0     2230.10     2504.01     40.46 o 
   2   0   0      215.56      213.46      6.49 o 
   3   0   0      413.51      401.09      8.19 o 
   4   0   0       31.32       28.40      4.22 o 
  -4   1   0       53.32       49.84      4.77 o 
  -3   1   0      103.27      115.70      5.74 o 
  -2   1   0      845.19      892.75     17.84 o 
  -1   1   0      121.26      116.56      3.65 o 
   0   1   0     1646.57     1628.88     15.56 o 
   1   1   0      915.29      969.13     12.42 o 
   2   1   0      461.84      462.85     11.98 o 
   3   1   0      236.36      229.45      5.86 o 
   4   1   0        0.12       -0.01      1.67 o 
  -4   2   0        3.03        0.79      2.43 o 
  -3   2   0      101.34      105.20      5.60 o 
  -2   2   0      561.84      573.96     13.01 o 
  -1   2   0     1725.01     1829.35     20.01 o 
   0   2   0     1341.32     1304.22     12.49 o 
   1   2   0      101.88       97.18      1.67 o 
   2   2   0      194.12      212.99      3.55 o 
   3   2   0       33.73       35.83      2.48 o 
   4   2   0       11.32        9.27      3.34 o 
  -4   3   0        1.36        1.81      5.19 o 
  -2   3   0      164.56      155.94      3.76 o 
  -1   3   0       31.51       25.42      1.57 o 
   0   3   0     1293.85     1247.74     12.27 o 
   1   3   0      137.61      132.05      2.11 o 
   2   3   0       96.95      118.08      3.95 o 
   3   3   0       51.49       51.84      2.97 o 
   4   3   0       25.88       27.10      4.33 o 
  -4   4   0        5.57        3.35      2.71 o 
  -3   4   0        0.33       -1.41      1.13 o 
  -2   4   0      443.91      405.41     13.99 o 
  -1   4   0      774.91      807.46     15.84 o 
   0   4   0      312.23      289.99      3.86 o 
   1   4   0     1563.15     1649.93     16.35 o 
   2   4   0      654.96      724.20     11.54 o 
   3   4   0       56.03       54.45      3.09 o 
   4   4   0        9.74        8.32      3.31 o 
  -4   5   0        5.66        7.07      2.64 o 
  -3   5   0      204.53      185.50      7.12 o 
  -2   5   0      664.49      648.18     15.05 o 
  -1   5   0      326.49      325.85      8.54 o 
   0   5   0     1197.77     1216.11     13.79 o 
   1   5   0     1117.53     1195.28     18.79 o 
   2   5   0      235.21      250.35      5.84 o 
   3   5   0       69.21       68.26      3.53 o 
   4   5   0        8.78        7.88      3.16 o 
  -4   6   0      139.53      157.83      9.24 o 
  -3   6   0      122.38      108.45      6.17 o 
  -2   6   0       30.88       33.51      3.83 o 
  -1   6   0      439.95      461.56     11.21 o 
   0   6   0      806.67      807.24      9.33 o 
   1   6   0      141.69      118.06      2.53 o 
   2   6   0       19.34       22.46      2.16 o 
   3   6   0       87.40       90.34      6.23 o 
  -3   7   0       40.97       46.86      5.02 o 
  -2   7   0      157.74      171.71      7.27 o 
  -1   7   0       96.50       89.11      4.53 o 
   0   7   0       17.12       12.45      1.47 o 
   1   7   0      170.28      158.00      4.31 o 
   2   7   0      100.44       96.00      3.80 o 
   3   7   0       72.85       78.13      6.01 o 
  -3   8   0       18.56       15.57      3.92 o 
  -2   8   0       16.18       14.52      3.08 o 
  -1   8   0       32.70       34.26      3.29 o 
   0   8   0      341.96      340.75      6.84 o 
   1   8   0      174.31      172.61      6.00 o 
   2   8   0       45.23       43.21      2.84 o 
   3   8   0        5.34        4.10      2.73 o 
  -3   9   0        0.34       -1.32      2.49 o 
  -2   9   0        0.40       -1.81      1.86 o 
  -1   9   0       14.80       14.04      2.91 o 
   0   9   0      442.99      473.96     12.26 o 
   1   9   0      128.46      131.13      4.39 o 
   2   9   0        1.11       -0.61      1.44 o 
   3   9   0        0.93       -1.80      2.65 o 
  -2  10   0      227.44      236.67      9.81 o 
  -1  10   0        0.94       -2.05      1.66 o 
   0  10   0       23.11       23.00      3.34 o 
   1  10   0       99.76      100.46      4.11 o 
   2  10   0       20.41       28.73      3.09 o 
  -2  11   0      220.42      230.11     10.08 o 
  -1  11   0       67.74       64.59      4.84 o 
   0  11   0       32.26       32.57      4.00 o 
   1  11   0      199.74      193.24      6.05 o 
   2  11   0       40.11       43.41      5.58 o 
  -1  12   0       93.49       80.56      5.80 o 
   0  12   0      107.57      113.15      6.50 o 
   1  12   0      203.61      205.41     15.91 o 
  -1 -12   1       84.07       87.39      5.40 o 
   0 -12   1      175.97      178.70      7.96 o 
   1 -12   1       55.74       63.78      5.11 o 
  -2 -11   1       80.75       79.04      6.24 o 
  -1 -11   1      224.08      222.80      6.38 o 
   0 -11   1      173.31      168.15      7.20 o 
   1 -11   1        0.46        0.91      1.90 o 
   2 -11   1       30.48       48.72      5.62 o 
  -2 -10   1       57.94       60.94      5.54 o 
  -1 -10   1       73.94       76.82      3.48 o 
   0 -10   1      154.24      151.76      6.45 o 
   1 -10   1       16.28       14.74      3.03 o 
   2 -10   1        3.15        3.31      2.70 o 
  -3  -9   1       12.84       19.09      4.34 o 
  -2  -9   1        1.38        1.42      2.26 o 
  -1  -9   1       38.89       46.76      2.66 o 
   0  -9   1      182.68      183.40      4.00 o 
   1  -9   1      279.77      291.57      9.44 o 
   2  -9   1       46.60       44.85      4.35 o 
   3  -9   1        3.90        6.52      3.16 o 
  -3  -8   1       22.44       28.62      4.68 o 
  -2  -8   1       12.22       12.83      4.31 o 
  -1  -8   1      236.36      245.55      5.79 o 
   0  -8   1      371.59      380.55      5.85 o 
   1  -8   1       87.63       88.59      4.74 o 
   2  -8   1       24.65       25.29      3.70 o 
   3  -8   1       47.71       49.43      4.73 o 
  -3  -7   1       96.08      104.88      7.12 o 
  -2  -7   1      104.07      110.05      3.95 o 
  -1  -7   1      174.89      164.39      4.57 o 
   0  -7   1      170.91      143.43      3.14 o 
   1  -7   1       24.65       19.88      2.66 o 
   2  -7   1       66.58       67.99      4.53 o 
   3  -7   1        5.32        5.73      2.65 o 
  -4  -6   1       21.30       18.61      4.34 o 
  -3  -6   1      121.62      117.90      7.20 o 
  -2  -6   1      146.61      146.18      6.59 o 
  -1  -6   1       58.56       50.36      1.65 o 
   0  -6   1      122.78      102.34      2.33 o 
   1  -6   1      303.97      310.00      8.64 o 
   2  -6   1       82.39       75.97      4.53 o 
   3  -6   1        1.79        3.33      1.66 o 
   4  -6   1       18.13       20.74      3.68 o 
  -4  -5   1       41.15       43.81      5.67 o 
  -3  -5   1       69.70       65.15      5.20 o 
  -2  -5   1       70.63       63.79      2.77 o 
  -1  -5   1     1408.81     1558.31     16.22 o 
   0  -5   1     1768.11     1828.95     18.11 o 
   1  -5   1      117.93      120.79      3.38 o 
   2  -5   1      201.38      185.88      4.55 o 
   3  -5   1      252.80      258.63     13.93 o 
   4  -5   1       21.84       29.00      4.44 o 
  -4  -4   1        4.13        2.17      2.86 o 
  -3  -4   1      103.89      101.21      4.00 o 
  -2  -4   1       93.59       88.15      2.22 o 
  -1  -4   1     1433.58     1472.19     14.74 o 
   0  -4   1     2499.11     2511.97     34.79 o 
   1  -4   1      940.52      970.06     10.09 o 
   2  -4   1     1159.83     1098.09     14.37 o 
   4  -4   1        2.95        6.38      5.03 o 
  -4  -3   1        2.22        5.99      3.05 o 
  -3  -3   1      254.71      252.90      6.36 o 
  -2  -3   1       83.10       75.79      2.03 o 
  -1  -3   1      203.20      246.41      3.33 o 
   0  -3   1     1131.78     1153.90     11.38 o 
   1  -3   1      212.09      205.24      4.06 o 
   2  -3   1      135.76      125.87      5.34 o 
   3  -3   1       28.84       32.51      4.17 o 
   4  -3   1        4.23        2.91      2.59 o 
  -4  -2   1       14.69       21.58      4.06 o 
  -3  -2   1       66.32       60.56      2.99 o 
  -2  -2   1       39.58       32.22      1.40 o 
  -1  -2   1        1.97        1.45      0.40 o 
   0  -2   1     1746.97     1770.58     17.17 o 
   1  -2   1     4867.42     5005.53     55.59 o 
   2  -2   1      300.20      335.98      9.27 o 
   3  -2   1      159.77      168.87      7.33 o 
   4  -2   1        0.22       -2.56      2.01 o 
  -4  -1   1        4.46        2.42      2.67 o 
  -3  -1   1       19.85       16.36      5.67 o 
  -2  -1   1      560.19      571.58      8.46 o 
  -1  -1   1        1.59        2.11      0.50 o 
   0  -1   1     1838.61     1798.05     20.60 o 
   1  -1   1     2400.14     2557.43     41.71 o 
   2  -1   1        4.93        6.21      1.75 o 
   3  -1   1       71.55       66.74      6.91 o 
   4  -1   1        6.38       11.89      3.72 o 
  -4   0   1       19.86       20.68      4.26 o 
  -3   0   1      236.62      228.44      7.87 o 
  -2   0   1      463.70      460.87     10.49 o 
  -1   0   1      137.23      147.08      3.76 o 
   0   0   1     3850.62     3483.07     54.96 o 
   1   0   1    12456.09    11587.08    134.64 o 
   2   0   1      274.23      292.88      5.79 o 
   3   0   1      365.88      368.51      7.74 o 
   4   0   1       62.32       56.89      4.97 o 
  -4   1   1       41.23       49.29      5.26 o 
  -3   1   1      180.00      183.21      7.14 o 
  -2   1   1      409.17      418.16      9.98 o 
  -1   1   1     4764.00     4944.59     61.17 o 
   0   1   1      703.91      733.22     12.30 o 
   1   1   1      390.35      414.43      6.24 o 
   2   1   1      184.92      194.64      4.58 o 
   3   1   1      189.95      190.22      5.36 o 
   4   1   1       49.91       48.46      4.75 o 
  -4   2   1        0.46       -3.22      2.46 o 
  -2   2   1     1096.73     1068.07     30.81 o 
  -1   2   1      345.75      325.56      7.30 o 
   0   2   1       16.45       17.59      1.20 o 
   1   2   1      941.10      961.02     12.67 o 
   2   2   1        1.81        0.32      0.99 o 
   3   2   1       28.55       32.63      7.89 o 
   4   2   1       20.25       24.38      7.17 o 
  -4   3   1        0.59        1.29      2.31 o 
  -3   3   1       93.03       88.10      3.35 o 
  -2   3   1       28.30       25.26      1.66 o 
  -1   3   1      131.85      171.97      5.16 o 
   0   3   1      426.37      410.96     10.15 o 
   1   3   1      452.46      437.43      6.98 o 
   2   3   1       55.13       57.18      2.73 o 
   3   3   1       11.62        9.57      4.06 o 
   4   3   1        5.21        7.29      3.15 o 
  -4   4   1        3.50        2.27      2.15 o 
  -3   4   1       59.53       45.87      2.50 o 
  -2   4   1        4.29        1.20      1.52 o 
  -1   4   1      715.48      724.30     14.55 o 
   0   4   1      179.71      171.34      4.87 o 
   1   4   1      175.16      170.69      5.33 o 
   2   4   1      303.22      335.28      6.93 o 
   3   4   1      124.12      130.53      4.73 o 
   4   4   1        9.41       10.62      3.65 o 
  -4   5   1        0.16       -0.22      2.71 o 
  -3   5   1       69.66       66.97      4.80 o 
  -2   5   1      256.96      262.21      8.45 o 
  -1   5   1       89.01       83.03      3.91 o 
   0   5   1      482.39      501.71      7.87 o 
   1   5   1     1098.03     1148.82     16.56 o 
   2   5   1      118.41      124.62      4.07 o 
   3   5   1       33.61       35.37      3.12 o 
   4   5   1       17.48       16.99      4.22 o 
  -3   6   1      417.06      411.15     12.64 o 
  -2   6   1      301.99      290.94      9.41 o 
  -1   6   1      227.77      227.68      7.16 o 
   0   6   1      692.78      686.37     14.31 o 
   1   6   1      264.20      265.48      5.72 o 
   2   6   1       74.80       74.55      3.29 o 
   3   6   1       30.30       24.82      8.30 o 
  -3   7   1       14.65       11.65      3.27 o 
  -2   7   1      345.97      362.39     11.11 o 
  -1   7   1      355.23      342.05      9.72 o 
   0   7   1      356.49      339.31      9.14 o 
   1   7   1      117.75      108.62      4.97 o 
   2   7   1       45.32       46.28      2.80 o 
   3   7   1       42.47       41.43      4.82 o 
  -3   8   1        1.45       -1.98      2.05 o 
  -2   8   1       40.33       42.70      4.12 o 
  -1   8   1       26.68       23.07      3.06 o 
   0   8   1      196.12      195.20      6.88 o 
   1   8   1      551.03      530.47     13.87 o 
   2   8   1       24.72       28.06      2.76 o 
   3   8   1       17.24       20.49      4.20 o 
  -3   9   1        2.26       -0.13      2.85 o 
  -2   9   1       31.03       33.91      4.46 o 
  -1   9   1        0.77       -0.04      1.58 o 
   0   9   1        1.90        1.33      1.61 o 
   1   9   1      270.57      277.63      6.86 o 
   2   9   1       23.67       19.20      2.56 o 
   3   9   1        4.84        9.23      3.64 o 
  -2  10   1      224.29      227.52      9.71 o 
  -1  10   1      316.59      323.07     10.81 o 
   0  10   1        1.01        1.52      1.76 o 
   1  10   1       62.65       61.88      3.39 o 
   2  10   1       14.74       15.66      2.62 o 
  -2  11   1       57.20       56.28      5.40 o 
  -1  11   1      191.47      172.69      8.11 o 
   0  11   1       81.01       84.24      5.46 o 
   1  11   1      142.40      151.53      5.51 o 
   2  11   1       73.80       72.91      4.91 o 
  -1  12   1       21.88       24.20      4.40 o 
   0  12   1       20.15       16.71      3.61 o 
   0 -13   2       19.60       23.49      4.07 o 
  -1 -12   2       45.87       44.95      4.64 o 
   0 -12   2      143.60      144.66      7.04 o 
   1 -12   2       36.26       31.74      4.24 o 
  -2 -11   2       31.07       45.29      5.83 o 
  -1 -11   2      228.03      225.25      6.33 o 
   0 -11   2      205.23      210.66      4.82 o 
   1 -11   2       77.17       77.04      5.16 o 
   2 -11   2        0.44        4.14      2.81 o 
  -2 -10   2       39.85       42.10      5.19 o 
  -1 -10   2       79.72       82.56      7.18 o 
   0 -10   2      116.07      121.73      4.19 o 
   1 -10   2       83.52       86.84      5.26 o 
   2 -10   2       14.81       13.40      3.27 o 
   3 -10   2        4.50        1.10      2.80 o 
  -3  -9   2      132.33      133.25      8.46 o 
  -2  -9   2       15.90       17.29      3.70 o 
  -1  -9   2       34.91       45.04      3.60 o 
   0  -9   2      186.04      195.82      4.08 o 
   1  -9   2       77.46       85.39      3.62 o 
   2  -9   2       93.92       92.44      5.75 o 
   3  -9   2       21.86       22.66      4.39 o 
  -3  -8   2       15.88       19.23      4.21 o 
  -2  -8   2       46.34       48.35      4.54 o 
  -1  -8   2       72.72       80.74      2.44 o 
   0  -8   2      306.73      306.63      5.04 o 
   1  -8   2      229.63      230.32     11.48 o 
   2  -8   2       58.17       55.20      4.28 o 
   3  -8   2       11.69       16.66      3.89 o 
  -3  -7   2       14.89       14.89      3.80 o 
  -2  -7   2      115.37      109.07      3.85 o 
  -1  -7   2      195.53      207.14      3.78 o 
   0  -7   2      192.18      163.30      3.23 o 
   1  -7   2       38.91       32.61      2.46 o 
   2  -7   2       71.03       68.78      4.54 o 
   3  -7   2       28.08       31.41      3.08 o 
  -4  -6   2       31.85       29.49      5.44 o 
  -3  -6   2      142.90      142.61      7.90 o 
  -2  -6   2      145.74      139.99      6.27 o 
  -1  -6   2      433.60      440.53      6.11 o 
   0  -6   2      589.71      603.59      7.31 o 
   1  -6   2       24.70       19.94      1.80 o 
   2  -6   2       60.28       57.75      2.68 o 
   3  -6   2        8.60       11.84      3.62 o 
   4  -6   2        1.64       -2.05      3.08 o 
  -4  -5   2       48.03       41.06      5.62 o 
  -3  -5   2      167.99      166.75      8.40 o 
  -2  -5   2      126.95      106.69      4.48 o 
  -1  -5   2       83.53       70.26      1.77 o 
   0  -5   2     2757.00     2829.98     27.02 o 
   1  -5   2      627.46      636.41      9.04 o 
   2  -5   2       90.85       91.55      3.15 o 
   3  -5   2       70.61       81.03      3.86 o 
   4  -5   2        2.70       10.19      4.75 o 
  -4  -4   2       11.05       14.42      3.91 o 
  -3  -4   2       63.60       59.13      5.06 o 
  -2  -4   2      273.77      276.03      4.35 o 
  -1  -4   2       19.46       11.14      1.18 o 
   0  -4   2     1331.77     1291.66     19.64 o 
   1  -4   2      348.89      328.58      4.52 o 
   2  -4   2      450.00      477.49     12.37 o 
   3  -4   2      361.64      379.61     12.21 o 
   4  -4   2        1.90       -0.21      2.60 o 
  -4  -3   2        2.06        0.34      2.46 o 
  -3  -3   2       58.48       53.36      4.80 o 
  -2  -3   2      494.00      492.85      6.44 o 
  -1  -3   2       19.32       17.94      0.82 o 
   0  -3   2      276.61      267.50      3.35 o 
   1  -3   2      495.72      486.86     10.93 o 
   2  -3   2      183.17      187.78      6.87 o 
   3  -3   2      148.79      145.28      7.02 o 
   4  -3   2       30.50       21.05      4.34 o 
  -4  -2   2        7.40        7.48      3.28 o 
  -3  -2   2      117.99      122.08      3.70 o 
  -2  -2   2      200.59      184.46      3.83 o 
  -1  -2   2       95.58       92.93      3.03 o 
   0  -2   2     1813.67     1800.70     25.54 o 
   1  -2   2     2639.99     2709.88     31.13 o 
   2  -2   2      319.57      327.13      9.28 o 
   3  -2   2        1.95        1.97      1.93 o 
   4  -2   2       10.54        8.15      3.38 o 
  -4  -1   2       17.91       13.09      3.55 o 
  -3  -1   2      105.16      108.29      3.66 o 
  -2  -1   2      271.92      274.42      5.03 o 
  -1  -1   2      818.56      822.11     10.10 o 
   0  -1   2      128.52      141.77      2.28 o 
   1  -1   2     3008.26     3266.85     30.62 o 
   2  -1   2      900.29      923.48     13.10 o 
   3  -1   2       17.92       16.54      1.98 o 
   4  -1   2       33.56       24.79      4.26 o 
  -3   0   2      216.25      223.53      5.53 o 
  -2   0   2      532.89      528.03     11.21 o 
  -1   0   2       20.42       14.03      0.66 o 
   0   0   2       63.47       66.77      1.40 o 
   1   0   2      716.43      725.66      7.66 o 
   2   0   2      267.32      293.28      5.78 o 
   3   0   2       80.56       78.77      3.33 o 
   4   0   2       95.51      100.50      6.59 o 
  -4   1   2        0.15       -0.54      3.15 o 
  -3   1   2       81.34       78.12      2.93 o 
  -2   1   2      315.87      311.10      5.20 o 
  -1   1   2      283.78      300.36      6.50 o 
   0   1   2     1800.85     1771.23     20.13 o 
   1   1   2      199.48      189.19      2.59 o 
   2   1   2       79.00       73.78      2.74 o 
   3   1   2        0.85       -0.62      1.04 o 
   4   1   2        3.16        2.14      2.51 o 
  -3   2   2        4.32        4.84      1.84 o 
  -2   2   2     1091.71     1124.34     13.91 o 
  -1   2   2     1106.47     1125.40     19.72 o 
   0   2   2       33.99       28.62      1.62 o 
   1   2   2      804.98      834.54     11.46 o 
   2   2   2      253.72      268.93      5.78 o 
   3   2   2        1.77        2.03      1.36 o 
   4   2   2        0.31       -0.37      2.54 o 
  -3   3   2       92.03       86.08      3.19 o 
  -2   3   2      292.33      274.95      7.89 o 
  -1   3   2      296.10      267.23      6.77 o 
   0   3   2     1131.41     1154.47     20.16 o 
   1   3   2      554.35      545.54      8.43 o 
   2   3   2       87.09       82.84      3.13 o 
   3   3   2      129.31      138.26      4.78 o 
   4   3   2       26.25       23.88      2.94 o 
  -4   4   2       17.92       20.33      4.04 o 
  -3   4   2       15.42       14.36      2.82 o 
  -2   4   2        1.10       -0.02      1.31 o 
  -1   4   2       72.61       56.64      3.01 o 
   0   4   2      515.40      492.45     10.43 o 
   1   4   2      440.97      426.55      8.74 o 
   2   4   2      251.81      247.06      5.86 o 
   3   4   2       53.59       52.02      3.13 o 
   4   4   2       15.52       19.15      2.95 o 
  -4   5   2        0.26       -1.87      2.64 o 
  -3   5   2       14.98       20.55      3.51 o 
  -2   5   2      529.99      537.36     13.33 o 
  -1   5   2       22.22       15.64      2.26 o 
   0   5   2       53.68       44.03      2.71 o 
   1   5   2      396.88      412.40      8.89 o 
   2   5   2       89.98       84.75      3.47 o 
   3   5   2       16.70       15.27      3.20 o 
   4   5   2        8.50        6.84      3.05 o 
  -3   6   2       79.67       79.77      5.34 o 
  -2   6   2      460.83      477.33     12.82 o 
  -1   6   2      353.15      360.03      9.69 o 
   0   6   2      541.20      526.40     12.07 o 
   1   6   2      277.09      275.95      6.05 o 
   2   6   2        1.19       -0.70      1.05 o 
   3   6   2       27.63       25.51      5.34 o 
  -3   7   2        2.65        0.06      2.08 o 
  -2   7   2       98.10      102.74      5.81 o 
  -1   7   2      241.96      229.15      7.67 o 
   0   7   2       94.24       86.98      4.43 o 
   1   7   2      793.32      793.69     14.38 o 
   2   7   2       82.76       84.77      3.76 o 
   3   7   2        2.98        0.02      1.67 o 
  -3   8   2        4.34       -0.16      2.36 o 
  -2   8   2       57.86       61.49      4.76 o 
  -1   8   2       25.30       32.24      3.56 o 
   0   8   2       51.10       42.35      3.38 o 
   1   8   2      334.85      334.56     11.66 o 
   2   8   2      180.29      182.13      7.71 o 
   3   8   2        5.94        7.36      2.13 o 
  -2   9   2       39.55       43.69      4.97 o 
  -1   9   2      274.75      293.02      9.91 o 
   0   9   2       12.04       14.34      2.81 o 
   1   9   2        1.81        1.42      1.31 o 
   2   9   2       67.90       65.11      3.75 o 
  -2  10   2       66.56       68.87      5.41 o 
  -1  10   2      263.90      257.41      9.69 o 
   0  10   2      164.62      169.72      7.46 o 
   1  10   2       74.84       76.48      3.84 o 
   2  10   2       78.72       83.05      4.52 o 
  -1  11   2       44.81       51.27      4.88 o 
   0  11   2       63.77       63.55      4.88 o 
   1  11   2       55.44       52.02      4.76 o 
   0  12   2       13.84       16.75      3.52 o 
   0 -13   3       16.47       11.52      3.03 o 
   1 -13   3       32.35       33.15      4.66 o 
  -1 -12   3       43.94       43.75      4.57 o 
   0 -12   3      182.15      190.79      6.72 o 
   1 -12   3       79.68       84.68      5.71 o 
  -2 -11   3        5.09        8.11      3.21 o 
  -1 -11   3       63.39       75.38      5.50 o 
   0 -11   3      155.44      157.66      4.07 o 
   1 -11   3       33.62       37.79      8.13 o 
   2 -11   3       35.15       39.49      4.92 o 
  -2 -10   3      140.07      150.46      8.27 o 
  -1 -10   3       12.66       14.56      3.20 o 
   0 -10   3       79.47       88.16      2.83 o 
   1 -10   3       93.83      100.25      4.11 o 
   2 -10   3       18.90       19.88      3.72 o 
   3 -10   3        1.81        8.37      3.40 o 
  -3  -9   3       79.11       88.24      7.25 o 
  -2  -9   3      144.63      153.14      7.98 o 
  -1  -9   3       44.11       51.81      2.22 o 
   0  -9   3      254.98      263.89      4.81 o 
   1  -9   3      126.69      134.73     11.12 o 
   2  -9   3       50.99       56.22      4.63 o 
   3  -9   3       32.87       36.90      5.26 o 
  -3  -8   3        1.18        1.28      2.70 o 
  -2  -8   3       61.03       57.04      4.87 o 
  -1  -8   3      168.84      170.24      3.59 o 
   0  -8   3      140.46      137.29      3.11 o 
   1  -8   3       60.10       59.96      3.00 o 
   2  -8   3      134.18      116.66      6.02 o 
   3  -8   3       37.01       34.07      3.33 o 
  -3  -7   3       26.98       28.36      4.62 o 
  -2  -7   3      146.75      143.56      7.29 o 
  -1  -7   3       57.64       62.91      2.00 o 
   0  -7   3      542.30      561.69     12.76 o 
   1  -7   3       80.08       70.09      5.48 o 
   2  -7   3        0.43        0.81      1.13 o 
   3  -7   3       17.23       19.50      2.69 o 
  -4  -6   3       28.88       26.86      5.05 o 
  -3  -6   3      112.82      105.68      7.02 o 
  -2  -6   3      226.34      231.66     14.50 o 
  -1  -6   3       80.88       69.94      1.91 o 
   0  -6   3     1116.74     1200.23     12.75 o 
   1  -6   3      458.04      452.45      6.12 o 
   2  -6   3       12.49       11.89      1.80 o 
   3  -6   3       48.11       62.37      4.05 o 
   4  -6   3        1.00        1.30      5.11 o 
  -4  -5   3       65.47       60.97      5.94 o 
  -3  -5   3       81.16       76.50      5.87 o 
  -2  -5   3      435.92      420.13     12.99 o 
  -1  -5   3      157.42      134.06      2.49 o 
   0  -5   3      224.38      196.97      4.73 o 
   1  -5   3     1192.90     1197.31     12.34 o 
   2  -5   3      137.63      137.92      4.35 o 
   3  -5   3      269.00      256.97     10.07 o 
   4  -5   3       15.47       10.57      3.75 o 
  -4  -4   3        0.69       -1.89      2.28 o 
  -3  -4   3      120.74      120.07      7.00 o 
  -2  -4   3      256.95      246.37      4.02 o 
  -1  -4   3      155.66      149.40      2.47 o 
   0  -4   3      216.99      184.48      3.85 o 
   1  -4   3      722.88      668.33      9.76 o 
   2  -4   3       17.72       20.76      1.97 o 
   3  -4   3       30.50       26.22      4.06 o 
   4  -4   3       48.78       42.71      5.55 o 
  -4  -3   3        9.74        7.71      3.27 o 
  -3  -3   3       46.10       49.36      2.72 o 
  -2  -3   3      168.82      154.13      3.34 o 
  -1  -3   3      331.26      291.41      4.21 o 
   0  -3   3      126.52      122.71      2.50 o 
   1  -3   3      947.93      965.03     12.78 o 
   2  -3   3        6.33        7.88      1.63 o 
   3  -3   3      165.50      147.65      7.14 o 
   4  -3   3       18.92       15.96      4.13 o 
  -4  -2   3        3.74        3.05      2.78 o 
  -3  -2   3       95.02       98.79      4.92 o 
  -2  -2   3      443.36      446.98      6.88 o 
  -1  -2   3      120.83      110.54      3.65 o 
   0  -2   3      288.40      280.32      4.18 o 
   1  -2   3      745.01      750.81     10.19 o 
   2  -2   3      824.36      803.24     11.54 o 
   3  -2   3       16.51       12.61      2.80 o 
   4  -2   3        6.46        8.47      3.33 o 
  -3  -1   3      162.38      164.26      6.77 o 
  -2  -1   3      810.71      825.34     16.70 o 
  -1  -1   3      242.89      214.63      3.33 o 
   0  -1   3     1153.63     1131.17     16.72 o 
   1  -1   3      713.82      737.85      7.88 o 
   2  -1   3     1064.02     1130.86     15.49 o 
   3  -1   3      164.56      162.89      7.38 o 
   4  -1   3       65.67       59.07      5.34 o 
  -4   0   3        3.49       -0.49      2.61 o 
  -3   0   3        0.50        0.20      0.86 o 
  -2   0   3      995.34     1032.53     10.56 o 
  -1   0   3      367.91      361.41      5.31 o 
   0   0   3      453.65      475.19      6.31 o 
   1   0   3     1494.79     1499.96     14.77 o 
   2   0   3       98.56       93.60      4.26 o 
   3   0   3       29.23       23.35      6.24 o 
   4   0   3       23.69       18.17      3.86 o 
  -4   1   3       23.29       28.53      5.05 o 
  -3   1   3        0.89        0.57      0.96 o 
  -2   1   3      284.41      292.81      7.48 o 
  -1   1   3      581.35      582.11     10.85 o 
   0   1   3       44.09       35.89      1.29 o 
   1   1   3        6.00        4.41      0.98 o 
   2   1   3       83.32       73.90      4.34 o 
   3   1   3       10.93        9.12      1.83 o 
   4   1   3       24.19       16.91      3.93 o 
  -4   2   3       73.09       93.90      7.76 o 
  -3   2   3       51.38       57.00      3.79 o 
  -2   2   3      183.94      183.10      5.96 o 
  -1   2   3      593.95      589.25     11.53 o 
   0   2   3      181.39      173.40      3.27 o 
   1   2   3      218.98      207.43      2.90 o 
   2   2   3       50.99       49.82      2.38 o 
   3   2   3        0.34       -0.93      1.09 o 
   4   2   3        0.87       -1.51      2.60 o 
  -3   3   3       47.34       50.20      3.78 o 
  -2   3   3      223.94      228.52      7.13 o 
  -1   3   3        3.60        1.52      0.97 o 
   0   3   3      658.23      664.84     13.08 o 
   1   3   3      970.56     1002.04     10.61 o 
   2   3   3       92.16       89.72      4.61 o 
   3   3   3       84.10       87.52      4.62 o 
   4   3   3       51.51       53.31      6.06 o 
  -3   4   3       31.54       33.35      3.77 o 
  -2   4   3      267.17      280.33      8.43 o 
  -1   4   3      376.08      338.89      8.46 o 
   0   4   3       21.29       15.23      1.88 o 
   1   4   3      367.89      364.26      4.72 o 
   2   4   3      351.02      356.37      7.48 o 
   3   4   3      182.46      183.49      7.63 o 
   4   4   3       19.34       18.60      5.09 o 
  -3   5   3       28.22       29.03      3.73 o 
  -2   5   3      467.48      497.19     12.72 o 
  -1   5   3      973.46     1010.74     19.76 o 
   0   5   3      109.91       95.57      4.20 o 
   1   5   3      787.57      777.41     12.07 o 
   2   5   3       35.89       30.75      2.44 o 
   3   5   3        0.73       -1.68      1.44 o 
  -3   6   3       44.45       45.53      4.25 o 
  -2   6   3       75.39       76.78      4.77 o 
  -1   6   3      439.47      424.11     10.91 o 
   0   6   3      265.73      270.44      8.04 o 
   1   6   3      534.63      526.96     14.75 o 
   2   6   3       60.98       59.70      3.22 o 
   3   6   3       12.41        5.49      3.08 o 
  -3   7   3        8.03       11.18      3.17 o 
  -2   7   3       12.80       11.81      2.93 o 
  -1   7   3      172.64      169.08      6.66 o 
   0   7   3       34.75       28.99      2.85 o 
   1   7   3        3.81        2.56      1.36 o 
   2   7   3      443.22      453.69     13.54 o 
   3   7   3        5.57        5.52      1.98 o 
  -3   8   3        3.56        0.50      2.66 o 
  -2   8   3       46.49       44.38      4.27 o 
  -1   8   3       64.15       52.17      4.04 o 
   0   8   3       12.04       14.89      2.67 o 
   1   8   3        1.06        0.01      1.27 o 
   2   8   3       67.82       63.51      6.16 o 
   3   8   3        5.48        1.80      1.97 o 
  -2   9   3       37.02       48.91      5.16 o 
  -1   9   3      207.93      221.46      8.73 o 
   0   9   3      389.76      366.29     11.31 o 
   1   9   3       54.09       54.99      4.46 o 
   2   9   3       36.28       47.12      3.82 o 
  -2  10   3       70.03       70.58      5.60 o 
  -1  10   3      238.88      239.29      9.56 o 
   0  10   3      109.30      114.87      6.38 o 
   1  10   3       98.32      102.67      6.38 o 
   2  10   3      134.62      133.32      5.61 o 
  -1  11   3       28.42       32.31      4.74 o 
   0  11   3       47.85       48.39      4.55 o 
   1  11   3       26.05       23.58      4.21 o 
  -1 -13   4       56.62       51.12      4.98 o 
  -1 -12   4        4.54        4.66      2.84 o 
   0 -12   4      202.55      209.54      6.17 o 
   1 -12   4      213.21      201.52      6.42 o 
   2 -12   4       21.94       18.79      4.06 o 
  -2 -11   4       50.25       56.39      5.40 o 
  -1 -11   4       35.76       45.81      5.03 o 
   0 -11   4      115.23      127.74      4.48 o 
   1 -11   4       18.40       21.83      2.77 o 
   2 -11   4        7.32        7.88      3.08 o 
  -2 -10   4      223.71      221.65     10.07 o 
  -1 -10   4       81.70       84.46      6.59 o 
   0 -10   4        0.76        3.38      1.31 o 
   1 -10   4       52.12       57.64      3.18 o 
   2 -10   4       36.59       38.57      4.62 o 
   3 -10   4        0.24       -3.45      2.30 o 
  -3  -9   4       26.16       44.08      6.16 o 
  -2  -9   4       49.53       58.09      5.24 o 
  -1  -9   4        5.88        4.15      1.91 o 
   0  -9   4      182.58      192.22      3.98 o 
   1  -9   4      102.98      108.91      5.27 o 
   2  -9   4       11.18       12.58      2.24 o 
   3  -9   4       45.21       52.26      5.88 o 
  -3  -8   4        4.13        9.84      3.52 o 
  -2  -8   4       23.71       23.12      4.06 o 
  -1  -8   4      172.64      181.19      3.70 o 
   0  -8   4      340.78      352.04      5.45 o 
   1  -8   4       78.50       74.06      3.17 o 
   2  -8   4        9.53       10.05      2.18 o 
   3  -8   4       61.10       67.21      4.34 o 
  -3  -7   4       31.37       30.25      4.91 o 
  -2  -7   4      425.28      427.81      9.52 o 
  -1  -7   4      172.43      165.60      3.27 o 
   0  -7   4      142.43      146.14      3.15 o 
   1  -7   4      837.17      817.25      9.67 o 
   2  -7   4       27.59       21.86      1.89 o 
   3  -7   4        0.50       -2.31      1.78 o 
  -3  -6   4      303.99      309.10     12.30 o 
  -2  -6   4      219.72      220.24      5.82 o 
  -1  -6   4      180.34      181.15      3.21 o 
   0  -6   4      312.50      291.77      6.04 o 
   1  -6   4      688.94      687.86      8.27 o 
   2  -6   4       51.54       49.46      4.34 o 
   3  -6   4       36.09       37.25      4.82 o 
  -4  -5   4        6.02       10.40      3.70 o 
  -3  -5   4      105.66       97.99      6.62 o 
  -2  -5   4      240.13      227.95      5.37 o 
  -1  -5   4      442.00      472.33     18.71 o 
   0  -5   4       73.86       60.53      1.92 o 
   1  -5   4      148.79      140.67      3.76 o 
   2  -5   4      118.18      103.50      3.78 o 
   3  -5   4       44.91       41.76      4.96 o 
   4  -5   4      160.20      140.35      8.38 o 
  -4  -4   4       62.19       41.86      5.66 o 
  -3  -4   4        0.82        0.39      1.26 o 
  -2  -4   4      427.42      414.14      9.87 o 
  -1  -4   4       29.70       25.84      2.03 o 
   0  -4   4       72.60       55.76      1.20 o 
   1  -4   4      468.04      468.46      7.66 o 
   2  -4   4      264.97      264.41      6.01 o 
   3  -4   4       45.31       41.13      4.91 o 
   4  -4   4        0.19       -3.01      2.32 o 
  -4  -3   4       16.13       15.04      4.03 o 
  -3  -3   4        2.85        2.30      1.72 o 
  -2  -3   4      184.21      166.26      5.66 o 
  -1  -3   4       61.60       47.93      2.59 o 
   0  -3   4      574.83      565.24      7.67 o 
   1  -3   4      337.29      332.90      5.84 o 
   2  -3   4      139.95      136.68      7.14 o 
   3  -3   4       23.56       16.07      3.24 o 
   4  -3   4       29.04       15.36      3.82 o 
  -3  -2   4       38.41       36.91      3.44 o 
  -2  -2   4     1082.26     1131.88     10.89 o 
  -1  -2   4      804.70      749.70     14.46 o 
   0  -2   4      120.23      108.06      2.40 o 
   1  -2   4      227.62      215.88      4.26 o 
   2  -2   4       31.82       27.87      2.43 o 
   3  -2   4      127.23      113.83      6.37 o 
   4  -2   4        6.27        2.79      2.88 o 
  -3  -1   4       35.88       35.15      3.79 o 
  -2  -1   4      922.33      957.84     18.56 o 
  -1  -1   4     1261.19     1287.46     26.50 o 
   0  -1   4       12.93        8.04      0.83 o 
   1  -1   4      985.67      984.00     12.70 o 
   2  -1   4      716.08      716.92      8.55 o 
   3  -1   4      129.08      122.78      6.57 o 
   4  -1   4       28.39       23.20      4.35 o 
  -4   0   4       53.93       54.17      6.01 o 
  -3   0   4        2.25        3.69      2.31 o 
  -2   0   4        9.80        5.68      1.10 o 
  -1   0   4      958.94      979.06     12.34 o 
   0   0   4      445.25      467.44      6.57 o 
   1   0   4     1120.70     1142.97     14.26 o 
   2   0   4      333.82      340.85      5.10 o 
   3   0   4       76.11       72.47      5.29 o 
   4   0   4       38.42       54.39      5.99 o 
  -4   1   4       23.63       26.16      5.25 o 
  -3   1   4       54.18       58.74      4.91 o 
  -2   1   4      141.72      144.52      7.48 o 
  -1   1   4      902.17      911.07     11.90 o 
   0   1   4     1327.47     1317.99     23.83 o 
   1   1   4      164.44      161.68      2.65 o 
   2   1   4       11.19        8.06      1.38 o 
   3   1   4       35.50       30.38      4.27 o 
   4   1   4        0.11       -1.95      2.49 o 
  -4   2   4        9.63       11.66      5.12 o 
  -3   2   4       85.23       78.28      4.35 o 
  -2   2   4      320.57      342.77      8.68 o 
  -1   2   4      367.12      348.63      7.87 o 
   0   2   4       28.66       41.42      1.67 o 
   1   2   4      557.05      562.51      6.60 o 
   2   2   4      129.32      119.69      3.79 o 
   3   2   4       12.36        6.99      1.71 o 
   4   2   4        8.38        1.87      2.74 o 
  -4   3   4       20.48       42.43      7.52 o 
  -3   3   4       29.48       34.31      3.69 o 
  -2   3   4       51.12       51.92      3.36 o 
  -1   3   4       50.05       43.33      2.58 o 
   0   3   4      144.01      209.27      5.30 o 
   1   3   4      214.13      216.94      3.30 o 
   2   3   4       21.42       20.44      2.08 o 
   3   3   4       10.11        7.34      1.85 o 
  -3   4   4       33.33       40.89      3.59 o 
  -2   4   4       46.13       50.81      3.49 o 
  -1   4   4     1053.69     1110.94     21.02 o 
   0   4   4      201.67      191.38      6.06 o 
   1   4   4       28.10       25.00      2.52 o 
   2   4   4      175.55      179.48      5.14 o 
   3   4   4       41.53       44.30      3.20 o 
  -3   5   4       36.47       43.07      4.62 o 
  -2   5   4      296.36      311.63      9.52 o 
  -1   5   4      945.69      968.93     19.48 o 
   0   5   4      456.32      454.03     11.10 o 
   1   5   4      754.85      744.48     12.00 o 
   2   5   4      878.41      902.45     14.74 o 
   3   5   4        2.03       -0.47      1.45 o 
  -3   6   4       61.29       67.38      4.97 o 
  -2   6   4      142.30      144.76      6.49 o 
  -1   6   4      225.44      233.63      7.76 o 
   0   6   4      455.55      431.81     11.25 o 
   1   6   4      117.75      109.98      4.55 o 
   2   6   4      266.75      275.70      7.08 o 
   3   6   4       43.29       42.60      3.47 o 
  -3   7   4        3.66        1.63      2.77 o 
  -2   7   4       23.08       25.74      3.70 o 
  -1   7   4      177.10      177.92      7.06 o 
   0   7   4       30.45       32.35      3.51 o 
   1   7   4      151.08      136.92      6.46 o 
   2   7   4        1.63        1.77      1.56 o 
   3   7   4       43.00       27.17      3.23 o 
  -2   8   4       14.20       13.28      3.17 o 
  -1   8   4       28.77       28.11      3.72 o 
   0   8   4        0.93       -0.01      1.61 o 
   1   8   4       24.94       17.62      3.31 o 
   2   8   4        2.06        1.06      1.55 o 
  -2   9   4        0.40        1.27      2.58 o 
  -1   9   4      101.83       95.47      5.78 o 
   0   9   4      250.76      247.62      9.28 o 
   1   9   4      117.29      110.99      6.45 o 
   2   9   4       48.11       49.44      3.75 o 
  -1  10   4      248.69      227.87      9.52 o 
   0  10   4      213.26      218.99      9.11 o 
   1  10   4       61.20       50.22      4.78 o 
   0  11   4       26.37       26.52      4.19 o 
   0 -13   5       22.27       30.80      4.81 o 
  -1 -12   5        9.71       15.05      3.59 o 
   0 -12   5       16.38       23.06      4.19 o 
   1 -12   5      260.71      260.13     10.90 o 
  -2 -11   5       79.75       79.77      6.42 o 
  -1 -11   5      173.93      179.09      8.15 o 
   0 -11   5      243.41      244.03      8.37 o 
   1 -11   5       69.07       69.68      3.69 o 
   2 -11   5        9.38       12.64      2.48 o 
  -2 -10   5      130.51      130.72      7.74 o 
  -1 -10   5      300.07      285.10     17.21 o 
   0 -10   5       22.31       26.80      3.06 o 
   1 -10   5        8.16        7.93      1.77 o 
   2 -10   5       17.60       18.52      2.58 o 
  -3  -9   5       22.22       26.07      5.04 o 
  -2  -9   5       57.64       63.32      5.39 o 
  -1  -9   5       17.08       13.44      1.86 o 
   0  -9   5        1.47        1.47      0.90 o 
   1  -9   5      142.72      146.45      4.71 o 
   2  -9   5        7.37        4.70      1.83 o 
   3  -9   5        0.12       -0.94      1.76 o 
  -3  -8   5        0.70        1.91      2.73 o 
  -2  -8   5       16.13        9.99      2.99 o 
  -1  -8   5       50.86       48.61      2.62 o 
   0  -8   5      131.82      136.72      3.11 o 
   1  -8   5      126.13      125.59      5.55 o 
   2  -8   5       13.74       10.98      1.58 o 
   3  -8   5        2.94        3.56      2.33 o 
  -3  -7   5       39.79       40.08      5.54 o 
  -2  -7   5      335.54      337.95      8.77 o 
  -1  -7   5      500.35      504.61      8.94 o 
   0  -7   5      108.05      104.64      2.67 o 
   1  -7   5      384.90      386.48      6.40 o 
   2  -7   5      371.20      356.86      6.19 o 
  -3  -6   5      440.03      414.97     14.69 o 
  -2  -6   5     1150.43     1147.33     16.92 o 
  -1  -6   5      245.22      241.21      5.35 o 
   0  -6   5      589.58      606.24      7.42 o 
   1  -6   5      627.84      643.24     14.81 o 
   2  -6   5      156.11      150.50      4.86 o 
   3  -6   5        1.18       -0.55      2.12 o 
  -4  -5   5       31.07       24.03      4.75 o 
  -3  -5   5        0.68        0.63      2.26 o 
  -2  -5   5      321.17      294.97      8.26 o 
  -1  -5   5      584.14      580.00      7.78 o 
   0  -5   5      291.07      287.38      3.43 o 
   1  -5   5       80.62       64.80      2.61 o 
   2  -5   5       58.55       53.37      6.39 o 
   3  -5   5        7.83        5.27      2.75 o 
   4  -5   5        7.82        4.87      3.24 o 
  -4  -4   5       15.10       15.79      4.20 o 
  -3  -4   5      142.86      120.80      5.51 o 
  -2  -4   5       83.06       77.83      3.99 o 
  -1  -4   5       59.90       40.95      2.73 o 
   0  -4   5      196.79      233.89      4.28 o 
   1  -4   5      163.29      150.37      3.84 o 
   2  -4   5      149.78      140.46      6.48 o 
   3  -4   5       70.00       65.13      5.13 o 
   4  -4   5        9.92        2.12      2.82 o 
  -3  -3   5       47.01       48.25      3.84 o 
  -2  -3   5       89.10       84.94      4.24 o 
   0  -3   5       16.28       24.26      1.30 o 
   1  -3   5      516.02      501.02      8.00 o 
   2  -3   5       98.22       95.29      3.37 o 
   3  -3   5        2.97       -0.21      2.02 o 
   4  -3   5        1.00       -2.75      2.40 o 
  -3  -2   5       44.42       40.46      3.62 o 
  -2  -2   5      261.06      260.69      7.99 o 
  -1  -2   5     3525.38     3677.07     41.89 o 
   0  -2   5      495.69      483.12      7.02 o 
   1  -2   5      205.03      186.78      4.06 o 
   2  -2   5       61.29       52.25      3.24 o 
   3  -2   5        7.93        5.50      2.44 o 
   4  -2   5        5.85        5.04      3.00 o 
  -4  -1   5       33.01       33.43      4.80 o 
  -3  -1   5       95.38       99.11      5.64 o 
  -2  -1   5      230.63      212.53      7.36 o 
  -1  -1   5     1481.03     1595.53     19.04 o 
   0  -1   5      420.72      435.95      6.48 o 
   1  -1   5       13.72       11.73      1.19 o 
   2  -1   5      238.49      229.76      3.86 o 
   3  -1   5      100.60       97.59      6.10 o 
   4  -1   5        9.56        3.79      2.94 o 
  -4   0   5       45.34       51.01      6.02 o 
  -3   0   5      215.11      230.54      9.17 o 
  -2   0   5       69.46       59.01      2.24 o 
  -1   0   5      135.33      131.63      2.96 o 
   0   0   5      235.75      231.84      4.21 o 
   1   0   5      895.91      958.02     12.59 o 
   2   0   5      166.06      173.71      3.45 o 
   3   0   5       16.20       11.00      3.14 o 
   4   0   5       42.45       47.90      6.20 o 
  -4   1   5       18.29       34.59      5.88 o 
  -3   1   5       16.22       21.94      3.86 o 
  -2   1   5       94.01       96.45      3.08 o 
  -1   1   5      823.44      821.74     11.22 o 
   0   1   5      825.02      876.76     11.61 o 
   1   1   5     1003.06     1082.04     13.93 o 
   2   1   5      276.03      282.93      6.06 o 
   3   1   5       36.09       46.65      5.36 o 
   4   1   5       14.56        8.25      3.84 o 
  -4   2   5        0.23        0.54      3.84 o 
  -3   2   5       38.35       40.89      5.20 o 
  -2   2   5      126.91      132.30      3.89 o 
  -1   2   5      896.33      903.28     12.43 o 
   0   2   5       14.38        5.25      1.40 o 
   1   2   5        0.86        0.33      0.62 o 
   2   2   5      423.00      440.84     10.43 o 
   3   2   5        7.62        4.49      2.32 o 
   4   2   5        0.07       -0.32      2.79 o 
  -3   3   5       74.82       92.74      6.98 o 
  -2   3   5      131.78      139.69      5.39 o 
  -1   3   5       79.99       73.83      2.68 o 
   0   3   5       23.06       18.01      5.25 o 
   1   3   5        9.24       16.77      1.26 o 
   2   3   5        7.48        6.45      1.49 o 
   3   3   5       53.19       52.48      3.16 o 
  -3   4   5        0.36        0.70      2.05 o 
  -2   4   5       26.75       29.18      2.85 o 
  -1   4   5      189.99      192.57      6.30 o 
   0   4   5      590.55      597.37     21.32 o 
   1   4   5        6.33        6.91      1.93 o 
   2   4   5       94.61       98.64      3.87 o 
   3   4   5       19.68       23.08      7.84 o 
  -3   5   5        5.55        5.15      2.66 o 
  -2   5   5      121.46      116.76      5.50 o 
  -1   5   5      549.30      533.04     12.75 o 
   0   5   5      282.93      276.68      5.66 o 
   1   5   5      184.81      183.04      7.21 o 
   2   5   5      588.99      592.62     15.44 o 
   3   5   5      247.70      233.61     11.58 o 
  -3   6   5      109.72      108.87      6.23 o 
  -2   6   5      162.29      159.45      6.85 o 
  -1   6   5      285.96      270.84      8.66 o 
   0   6   5      376.43      363.23     10.36 o 
   1   6   5      295.50      288.97      9.73 o 
   2   6   5       32.62       34.74      3.82 o 
   3   6   5       84.80       86.91      4.47 o 
  -3   7   5       26.09       23.27      4.00 o 
  -2   7   5        0.85        1.80      2.29 o 
  -1   7   5      269.85      263.21      9.01 o 
   0   7   5      184.65      170.16      7.02 o 
   1   7   5        0.77       -1.68      1.90 o 
   2   7   5        3.01        1.76      1.60 o 
  -2   8   5        0.49       -0.55      2.19 o 
  -1   8   5       40.51       44.69      4.05 o 
   0   8   5        5.14        6.21      2.28 o 
   1   8   5        1.20       -0.71      2.17 o 
   2   8   5       15.75       20.29      2.81 o 
  -2   9   5        6.29       10.90      3.37 o 
  -1   9   5        0.70        0.07      2.30 o 
   0   9   5      154.80      137.66      7.05 o 
   1   9   5       86.84       94.60      6.37 o 
   2   9   5       13.33       13.97      3.93 o 
  -1  10   5       89.19       83.27      6.03 o 
   0  10   5      140.59      127.71      7.12 o 
   1  10   5       60.49       58.53      5.51 o 
   0 -13   6        2.28        4.59      3.29 o 
   0 -12   6        0.57       -0.98      2.23 o 
   1 -12   6       40.63       46.09      3.53 o 
  -2 -11   6       80.51       90.40      6.87 o 
  -1 -11   6       93.09       93.99      4.12 o 
   0 -11   6      318.23      312.03     11.02 o 
   1 -11   6      203.34      209.76      6.32 o 
   2 -11   6       17.09       18.39      2.89 o 
  -2 -10   6      125.78      127.95      7.73 o 
  -1 -10   6      424.85      431.10      9.02 o 
   0 -10   6      178.13      175.05      7.64 o 
   1 -10   6       50.00       52.84      3.17 o 
   2 -10   6       25.90       26.51      2.93 o 
  -3  -9   6        1.28       -1.91      2.50 o 
  -2  -9   6      114.52      124.31      7.40 o 
  -1  -9   6        9.45        9.85      1.79 o 
   0  -9   6        6.68        2.73      1.27 o 
   1  -9   6       49.90       46.11      2.74 o 
   2  -9   6       17.58       13.86      1.78 o 
   3  -9   6       16.20        7.76      2.88 o 
  -3  -8   6       13.14       11.93      3.75 o 
  -2  -8   6        3.55        0.47      1.26 o 
  -1  -8   6       66.06       59.02      3.20 o 
   0  -8   6       33.44       34.16      1.72 o 
   1  -8   6       15.63       13.94      1.50 o 
   2  -8   6       10.30       10.28      3.06 o 
   3  -8   6        1.21       -0.98      2.07 o 
  -3  -7   6        1.04        1.58      2.53 o 
  -2  -7   6      377.26      379.72      8.16 o 
  -1  -7   6      464.90      461.54     17.14 o 
   0  -7   6       43.80       42.63      1.70 o 
   1  -7   6      107.29       99.39      2.74 o 
   2  -7   6      145.25      140.88      4.94 o 
   3  -7   6       38.61       38.94      5.29 o 
  -3  -6   6       10.26        8.09      3.45 o 
  -2  -6   6      968.97      961.97     15.09 o 
  -1  -6   6     1180.59     1162.70     25.85 o 
   0  -6   6      312.55      318.37      3.88 o 
   1  -6   6      825.73      858.71     16.06 o 
   2  -6   6      177.83      186.03      5.48 o 
   3  -6   6       25.85       25.61      4.22 o 
  -3  -5   6       75.71       75.17      4.61 o 
  -2  -5   6        4.41        3.55      1.66 o 
  -1  -5   6      837.21      838.15     17.05 o 
   0  -5   6      418.61      452.91      7.22 o 
   1  -5   6      314.45      313.04     10.18 o 
   2  -5   6       92.17       92.44      3.70 o 
   3  -5   6       14.66       11.76      3.27 o 
  -4  -4   6       68.33       67.38      6.48 o 
  -3  -4   6       22.08       26.44      3.29 o 
  -2  -4   6       10.13        9.81      2.05 o 
  -1  -4   6      460.43      433.74     10.47 o 
   0  -4   6      161.59      202.71      4.07 o 
   1  -4   6        6.48        7.88      1.24 o 
   2  -4   6      103.63       97.20      3.63 o 
   3  -4   6       15.67       12.81      3.27 o 
   4  -4   6        7.88        4.31      3.40 o 
  -3  -3   6       47.13       48.45      3.94 o 
  -2  -3   6       37.44       33.65      2.94 o 
  -1  -3   6      282.29      252.57      7.33 o 
   0  -3   6      100.85       88.81      2.58 o 
   1  -3   6        0.84       -0.33      0.75 o 
   2  -3   6      204.25      208.51      5.23 o 
   3  -3   6       20.77       19.15      3.63 o 
   4  -3   6        1.06       -2.37      2.71 o 
  -4  -2   6       14.50       19.62      3.84 o 
  -3  -2   6       45.05       45.74      4.13 o 
  -2  -2   6        1.78        1.31      1.49 o 
  -1  -2   6      543.80      558.74      7.75 o 
   0  -2   6     1463.64     1579.74     19.29 o 
   1  -2   6      221.72      221.64      4.68 o 
   2  -2   6       74.69       69.40      2.86 o 
   3  -2   6       22.36       14.34      3.52 o 
   4  -2   6       10.42        3.58      2.89 o 
  -4  -1   6       24.52       23.02      4.32 o 
  -3  -1   6       84.69       86.96      5.55 o 
  -2  -1   6      366.30      378.07     10.78 o 
  -1  -1   6      558.41      552.31     13.70 o 
   0  -1   6      382.63      414.63     13.07 o 
   1  -1   6      100.77       92.60      3.52 o 
   2  -1   6       31.24       32.74      2.35 o 
   3  -1   6        2.03        1.24      2.16 o 
   4  -1   6        5.62        4.62      3.17 o 
  -4   0   6       43.80       54.94      6.44 o 
  -3   0   6      218.21      229.35      9.43 o 
  -2   0   6      330.60      350.22     10.58 o 
  -1   0   6      546.98      532.20      8.00 o 
   0   0   6      190.21      197.31      6.48 o 
   1   0   6      136.67      134.74      3.36 o 
   2   0   6      407.55      421.91      7.81 o 
   3   0   6        0.83       -0.99      2.11 o 
   4   0   6        1.08       -2.93      2.74 o 
  -4   1   6       59.03       68.29      7.25 o 
  -3   1   6       82.37       94.25      6.42 o 
  -2   1   6       51.65       53.42      2.35 o 
  -1   1   6      242.46      241.53      5.06 o 
   0   1   6      680.80      730.31     10.40 o 
   1   1   6      125.94      131.59      3.31 o 
   2   1   6      344.16      367.61      7.41 o 
   3   1   6       90.95       82.43      6.03 o 
  -3   2   6        0.42       -1.86      2.47 o 
  -2   2   6      159.32      167.12      4.96 o 
  -1   2   6      365.03      350.13      6.43 o 
   0   2   6      526.42      559.61      8.66 o 
   1   2   6        0.82        0.16      0.67 o 
   2   2   6       72.19       71.20      3.15 o 
   3   2   6       48.92       51.96      5.87 o 
  -3   3   6        3.49        6.39      3.52 o 
  -2   3   6       84.79       90.18      3.47 o 
  -1   3   6      320.65      305.62      6.16 o 
   0   3   6      117.36      114.03      3.31 o 
   1   3   6       71.63       68.43      4.29 o 
   2   3   6       18.70       21.75      2.31 o 
   3   3   6        0.25       -0.68      1.76 o 
  -3   4   6       94.61      109.10      8.08 o 
  -2   4   6        0.85       -1.58      1.10 o 
  -1   4   6      137.21      128.92      3.94 o 
   0   4   6      233.06      235.63      5.17 o 
   1   4   6       65.42       65.07      4.39 o 
   2   4   6        6.83        8.48      1.88 o 
   3   4   6       76.95       86.37      4.22 o 
  -3   5   6      162.48      199.41     11.12 o 
  -2   5   6       23.35       30.17      3.65 o 
  -1   5   6      370.97      346.56      7.24 o 
   0   5   6      218.47      226.68      5.25 o 
   1   5   6       36.30       42.00      3.73 o 
   2   5   6       91.19       97.14      4.24 o 
   3   5   6       83.37       76.31      4.11 o 
  -3   6   6       43.79       42.49      4.12 o 
  -2   6   6       53.95       52.24      4.27 o 
  -1   6   6      180.67      171.33      6.97 o 
   0   6   6      296.60      271.44      9.02 o 
   1   6   6      131.82      134.15      6.67 o 
   2   6   6       72.04       61.45      5.32 o 
   3   6   6        5.13        1.69      2.32 o 
  -2   7   6        2.12        3.31      2.37 o 
  -1   7   6       19.04       21.40      3.37 o 
   0   7   6      394.19      348.52     10.97 o 
   1   7   6       20.32       22.59      3.79 o 
   2   7   6        1.19       -2.93      2.29 o 
  -2   8   6       61.27       63.81      5.17 o 
  -1   8   6       19.74       27.97      4.20 o 
   0   8   6       52.48       49.45      4.40 o 
   1   8   6       18.89       20.30      4.04 o 
   2   8   6        8.91        5.16      3.21 o 
  -1   9   6        5.47       10.40      3.12 o 
   0   9   6       23.92       20.58      3.83 o 
   1   9   6       73.88       74.95      5.82 o 
   0 -13   7       21.00       20.47      4.49 o 
  -1 -12   7       43.73       50.07      5.22 o 
   0 -12   7        4.14        3.03      2.52 o 
   1 -12   7        4.39        5.23      3.16 o 
  -2 -11   7      143.43      152.74      8.66 o 
  -1 -11   7       55.32       63.81      4.89 o 
   0 -11   7      103.14      106.76      6.42 o 
   1 -11   7      146.58      147.88      5.34 o 
   2 -11   7       32.11       32.18      3.43 o 
  -2 -10   7       52.10       62.44      5.57 o 
  -1 -10   7      221.16      224.99      6.21 o 
   0 -10   7      277.11      264.42      9.72 o 
   1 -10   7       86.04       88.76      3.93 o 
   2 -10   7       52.25       48.11      2.82 o 
  -3  -9   7        0.31        0.54      2.87 o 
  -2  -9   7      113.41      118.85      4.65 o 
  -1  -9   7       53.89       56.78      3.10 o 
   0  -9   7        2.19        1.51      1.91 o 
   1  -9   7       58.50       56.98      3.14 o 
   2  -9   7       29.51       28.44      2.41 o 
   3  -9   7        2.17       -0.40      2.51 o 
  -3  -8   7       31.87       29.82      5.25 o 
  -2  -8   7      118.59      119.46      5.81 o 
  -1  -8   7       43.83       46.00      2.76 o 
   0  -8   7       13.94       15.01      2.71 o 
   1  -8   7       20.41       19.91      2.31 o 
   2  -8   7        3.01        0.04      1.16 o 
   3  -8   7        6.92        4.12      2.81 o 
  -3  -7   7        0.80        0.41      2.67 o 
  -2  -7   7        1.45        2.75      1.45 o 
  -1  -7   7     1015.49      987.89     15.06 o 
   0  -7   7      110.46      112.23      2.75 o 
   1  -7   7       25.44       25.78      2.31 o 
   2  -7   7       76.52       76.53      5.44 o 
   3  -7   7        4.87        2.78      1.92 o 
  -3  -6   7       20.84       19.08      2.49 o 
  -2  -6   7       13.58       12.71      2.40 o 
  -1  -6   7      562.38      530.69     12.84 o 
   0  -6   7      302.19      294.12      3.77 o 
   1  -6   7      257.15      265.45      6.08 o 
   2  -6   7      208.31      211.79      6.00 o 
   3  -6   7       11.24        6.66      3.16 o 
  -3  -5   7      322.98      302.38      9.95 o 
  -2  -5   7       49.65       50.95      3.68 o 
  -1  -5   7      196.84      188.25      6.64 o 
   0  -5   7      383.14      391.40      6.68 o 
   1  -5   7        5.19        4.70      1.29 o 
   2  -5   7      151.10      149.82      9.42 o 
   3  -5   7       21.35       21.35      2.65 o 
  -3  -4   7       75.41       80.49      5.05 o 
  -2  -4   7      101.68       99.89      5.08 o 
  -1  -4   7      587.79      583.80     13.41 o 
   0  -4   7      381.00      378.16      6.46 o 
   1  -4   7       10.41       10.30      1.52 o 
   2  -4   7       32.01       35.66      3.54 o 
   3  -4   7       17.21       19.14      3.80 o 
  -3  -3   7       36.34       40.33      4.33 o 
  -2  -3   7       89.35       94.01      4.99 o 
  -1  -3   7       63.32       50.60      3.36 o 
   0  -3   7      585.29      612.77     10.13 o 
   1  -3   7      203.36      209.83      6.06 o 
   2  -3   7       28.20       32.34      2.36 o 
   3  -3   7       34.65       30.57      4.48 o 
  -3  -2   7       40.17       44.66      4.69 o 
  -2  -2   7       15.85       15.73      2.71 o 
  -1  -2   7       99.41       83.88      4.29 o 
   0  -2   7      249.82      240.11      6.27 o 
   1  -2   7      141.54      151.44      7.96 o 
   2  -2   7      127.66      132.12      7.19 o 
   3  -2   7        3.64        1.17      2.49 o 
  -3  -1   7       15.58       18.17      3.49 o 
  -2  -1   7      108.92      106.82      5.59 o 
  -1  -1   7      414.26      428.44      6.95 o 
   0  -1   7      301.40      289.49      7.01 o 
   1  -1   7       56.36       53.57      4.50 o 
   2  -1   7      117.11      112.83      6.03 o 
   3  -1   7        5.88        3.45      2.60 o 
  -3   0   7      195.80      218.29      9.60 o 
  -2   0   7      273.27      266.34      9.34 o 
  -1   0   7      233.54      238.31      4.86 o 
   0   0   7      478.26      481.05      7.81 o 
   1   0   7       58.36       52.90      2.28 o 
   2   0   7       82.68       84.79      5.38 o 
   3   0   7       80.22       77.60      5.96 o 
  -3   1   7       69.56       69.88      6.00 o 
  -2   1   7      219.27      219.42      8.74 o 
  -1   1   7      447.11      443.37      7.56 o 
   0   1   7      175.13      174.35      4.16 o 
   1   1   7      111.38      111.47      4.55 o 
   2   1   7       18.79       21.16      3.68 o 
   3   1   7       58.83       49.83      5.78 o 
  -3   2   7        2.34        2.46      2.91 o 
  -2   2   7        4.66        0.95      2.23 o 
  -1   2   7      420.66      410.53      7.45 o 
   0   2   7      288.85      309.88      6.09 o 
   1   2   7       87.65       94.36      5.12 o 
   2   2   7       16.02       17.88      3.33 o 
   3   2   7       19.92       19.95      4.46 o 
  -3   3   7      119.49      150.86      9.11 o 
  -2   3   7       27.77       28.13      2.30 o 
  -1   3   7      122.37      123.58      4.70 o 
   0   3   7      267.97      278.74      5.83 o 
   1   3   7       52.01       49.44      4.01 o 
   2   3   7       45.85       46.89      5.06 o 
   3   3   7       14.23       15.47      4.21 o 
  -3   4   7      323.37      338.24     13.98 o 
  -2   4   7      150.57      150.45      4.86 o 
  -1   4   7       74.88       65.88      6.13 o 
   0   4   7      325.17      324.14      6.60 o 
   1   4   7       43.41       52.68      4.17 o 
   2   4   7       33.87       43.95      5.08 o 
   3   4   7       23.74       22.79      2.84 o 
  -3   5   7       52.92       72.52      7.94 o 
  -2   5   7       96.46       97.33      4.17 o 
  -1   5   7       98.23       83.24      4.33 o 
   0   5   7      471.10      432.80      8.34 o 
   1   5   7       37.11       35.84      4.27 o 
   2   5   7       32.56       35.87      4.82 o 
   3   5   7       29.19       37.58      3.64 o 
  -2   6   7       26.76       30.12      2.99 o 
  -1   6   7        1.62        1.81      1.86 o 
   0   6   7      176.08      154.23      6.92 o 
   1   6   7      107.84      109.76      6.31 o 
   2   6   7        3.46        3.00      2.84 o 
  -2   7   7       91.44       99.37      4.63 o 
  -1   7   7        1.78        3.89      1.72 o 
   0   7   7       49.11       49.30      4.25 o 
   1   7   7       79.57       76.17      5.60 o 
   2   7   7        0.22       -3.05      2.03 o 
  -1   8   7       88.84       84.44      5.74 o 
   0   8   7       43.83       50.71      5.25 o 
   1   8   7       28.08       24.02      4.32 o 
   0   9   7       43.52       40.42      5.20 o 
  -1 -12   8       69.13       65.87      5.23 o 
   0 -12   8       19.67       25.37      4.17 o 
   1 -12   8       14.83       19.90      4.31 o 
  -2 -11   8       59.16       63.05      6.02 o 
  -1 -11   8      116.26      129.70      6.97 o 
   0 -11   8       65.05       59.65      5.12 o 
   1 -11   8      106.33      109.70      7.01 o 
   2 -11   8       18.65       18.15      2.85 o 
  -2 -10   8        5.34        9.32      3.49 o 
  -1 -10   8       64.44       71.05      5.04 o 
   0 -10   8       19.15       26.00      3.85 o 
   1 -10   8       53.78       53.47      3.27 o 
   2 -10   8       36.57       29.33      2.52 o 
  -2  -9   8       25.46       23.42      2.77 o 
  -1  -9   8      249.58      240.32      6.37 o 
   0  -9   8       12.54       10.42      2.64 o 
   1  -9   8        0.40       -0.03      1.03 o 
   2  -9   8       28.26       40.09      2.86 o 
  -3  -8   8       56.08       59.56      6.92 o 
  -2  -8   8       22.88       26.19      7.97 o 
  -1  -8   8      361.24      369.68      8.03 o 
   0  -8   8      234.83      238.60      8.69 o 
   1  -8   8        1.78        0.40      1.00 o 
   2  -8   8       21.07       20.71      2.68 o 
   3  -8   8        9.78        5.82      2.26 o 
  -3  -7   8       70.53       71.03      6.45 o 
  -2  -7   8        1.34       -0.40      1.36 o 
  -1  -7   8      181.13      169.54      5.00 o 
   0  -7   8      607.08      616.28     14.95 o 
   1  -7   8       53.26       58.60      2.98 o 
   2  -7   8      194.16      200.50      6.13 o 
   3  -7   8       31.00       29.64      4.10 o 
  -3  -6   8       35.31       41.10      4.40 o 
  -2  -6   8       93.04       91.45      5.06 o 
  -1  -6   8       49.26       53.66      3.91 o 
   0  -6   8      163.10      168.70      6.64 o 
   1  -6   8       54.85       54.44      2.83 o 
   2  -6   8       52.82       54.73      3.17 o 
   3  -6   8       14.88        9.63      2.31 o 
  -3  -5   8       89.92       87.47      5.50 o 
  -2  -5   8       91.23       84.99      4.89 o 
  -1  -5   8       82.00       74.63      4.33 o 
   0  -5   8      334.66      320.07      6.03 o 
   1  -5   8        1.61        1.47      1.18 o 
   2  -5   8       32.72       26.75      9.10 o 
   3  -5   8       17.45       16.35      3.84 o 
  -3  -4   8       84.28       83.02      5.50 o 
  -2  -4   8       60.05       57.47      4.10 o 
  -1  -4   8      210.13      190.35      6.91 o 
   0  -4   8      202.18      199.33      4.51 o 
   1  -4   8       99.70      108.55      3.65 o 
   2  -4   8       29.48       34.53      2.64 o 
   3  -4   8        4.42        4.03      2.60 o 
  -3  -3   8       36.35       35.30      4.31 o 
  -2  -3   8      159.42      160.24      6.84 o 
  -1  -3   8      126.14      128.18      5.60 o 
   0  -3   8      217.21      203.14      4.57 o 
   1  -3   8      373.20      391.06      7.41 o 
   2  -3   8      110.50      118.44      4.16 o 
   3  -3   8       11.81       10.76      3.51 o 
  -3  -2   8       28.26       36.12      4.50 o 
  -2  -2   8       19.03       19.81      3.16 o 
  -1  -2   8      238.24      234.65      7.82 o 
   0  -2   8      590.25      560.68     10.49 o 
   1  -2   8       63.31       64.29      2.70 o 
   2  -2   8       49.88       53.33      2.96 o 
   3  -2   8       48.72       39.56      5.19 o 
  -3  -1   8       81.60       80.73      5.93 o 
  -2  -1   8      116.18      110.51      6.01 o 
  -1  -1   8      217.44      222.83      7.73 o 
   0  -1   8       77.70       79.62      2.82 o 
   1  -1   8      116.24      121.69      3.87 o 
   2  -1   8       36.07       40.32      4.54 o 
   3  -1   8       37.94       48.60      5.73 o 
  -3   0   8      164.32      163.49      8.55 o 
  -2   0   8      179.52      174.20      7.74 o 
  -1   0   8      314.06      298.33     13.96 o 
   0   0   8      158.58      161.55      4.16 o 
   1   0   8       88.33       92.75      3.19 o 
   2   0   8       14.18       17.70      3.47 o 
   3   0   8       17.12       18.73      4.20 o 
  -3   1   8       36.74       36.64      5.20 o 
  -2   1   8       20.18       13.84      3.02 o 
  -1   1   8      372.22      387.14      7.26 o 
   0   1   8      585.81      588.58      9.54 o 
   1   1   8       16.84       18.03      1.81 o 
   2   1   8       29.54       38.99      4.97 o 
   3   1   8       10.77        6.31      2.98 o 
  -3   2   8       85.88       87.26      6.97 o 
  -2   2   8        0.80        1.30      2.31 o 
  -1   2   8       16.04       13.29      2.03 o 
   0   2   8      318.71      316.62      6.45 o 
   1   2   8       40.89       38.51      3.71 o 
   2   2   8       35.67       44.53      5.04 o 
   3   2   8        5.87        4.70      3.20 o 
  -3   3   8      188.31      214.09     11.04 o 
  -2   3   8      291.31      290.41     10.95 o 
  -1   3   8        0.78        0.83      1.19 o 
   0   3   8      245.40      240.01      5.64 o 
   1   3   8       48.83       50.18      4.22 o 
   2   3   8        5.98        4.06      2.74 o 
   3   3   8        8.76       10.04      3.78 o 
  -3   4   8       21.89       29.84      5.78 o 
  -2   4   8      276.36      270.70     10.90 o 
  -1   4   8      159.31      147.07      4.56 o 
   0   4   8      363.30      349.47      7.19 o 
   1   4   8      130.15      140.59      7.05 o 
   2   4   8        2.44        5.55      3.03 o 
  -2   5   8       71.09       68.60      3.69 o 
  -1   5   8       11.06       11.00      2.77 o 
   0   5   8      117.72      110.67      5.87 o 
   1   5   8      246.99      230.91      9.36 o 
   2   5   8       20.67       26.84      4.68 o 
  -2   6   8       48.06       52.35      3.52 o 
  -1   6   8       12.48       13.09      2.19 o 
   0   6   8        4.68        8.48      2.70 o 
   1   6   8       91.39       84.64      5.85 o 
   2   6   8       17.43       21.90      4.60 o 
  -1   7   8       70.80       62.36      4.77 o 
   0   7   8       35.53       36.78      4.66 o 
   1   7   8       13.31       18.60      3.87 o 
  -1   8   8       32.56       33.25      4.74 o 
   0   8   8       37.20       32.53      4.71 o 
   0 -12   9       39.01       29.63      4.60 o 
  -1 -11   9       71.48       75.54      5.62 o 
   0 -11   9       47.43       48.25      4.69 o 
   1 -11   9       80.43       86.12      6.41 o 
  -2 -10   9        5.37        6.93      2.18 o 
  -1 -10   9       77.83       73.19      5.12 o 
   0 -10   9       28.71       38.45      4.61 o 
   1 -10   9       30.54       21.72      3.92 o 
   2 -10   9       13.33       12.31      2.48 o 
  -2  -9   9       15.50       16.75      6.10 o 
  -1  -9   9       78.49       70.84      4.90 o 
   0  -9   9      104.18       94.01      5.74 o 
   1  -9   9       27.69       20.20      3.58 o 
   2  -9   9        0.31       -0.83      1.31 o 
  -2  -8   9       31.05       35.37      3.17 o 
  -1  -8   9        3.65        2.84      1.64 o 
   0  -8   9      337.05      334.90     10.77 o 
   1  -8   9      106.00      114.72      6.41 o 
   2  -8   9        1.67        0.58      1.64 o 
  -3  -7   9       48.94       45.78      3.57 o 
  -2  -7   9       56.21       58.88      4.45 o 
  -1  -7   9       92.35       88.48      5.08 o 
   0  -7   9      250.01      241.62      8.58 o 
   1  -7   9       97.59      106.63      4.09 o 
   2  -7   9      104.81      110.76      4.69 o 
   3  -7   9      166.29      177.07      6.50 o 
  -3  -6   9       60.02       55.27      4.69 o 
  -2  -6   9      121.06      111.37      5.88 o 
  -1  -6   9      180.51      190.44      7.43 o 
   0  -6   9      124.52      124.29      5.86 o 
   1  -6   9      186.54      193.63      5.35 o 
   2  -6   9       28.12       35.24      4.79 o 
   3  -6   9        4.56        0.93      2.82 o 
  -3  -5   9      124.70      114.93      6.63 o 
  -2  -5   9       85.78       77.71      4.96 o 
  -1  -5   9       38.43       39.52      3.47 o 
   0  -5   9      221.96      212.03      7.55 o 
   1  -5   9       80.54       83.10      3.40 o 
   2  -5   9       28.58       22.56      5.55 o 
   3  -5   9       13.25        7.12      3.23 o 
  -3  -4   9       23.50       28.85      4.13 o 
  -2  -4   9       44.71       47.42      4.04 o 
  -1  -4   9      151.08      147.15      6.35 o 
   0  -4   9       32.20       33.37      3.14 o 
   1  -4   9       12.72       10.88      1.68 o 
   2  -4   9       16.04       18.53      3.53 o 
   3  -4   9        4.38        5.40      3.26 o 
  -3  -3   9        4.19        3.57      2.71 o 
  -2  -3   9       27.04       34.96      4.08 o 
  -1  -3   9       26.66       14.69      2.66 o 
   0  -3   9       56.50       61.43      2.68 o 
   1  -3   9      188.80      191.91      5.01 o 
   2  -3   9       64.28       66.37      3.58 o 
   3  -3   9       20.07       21.48      4.25 o 
  -3  -2   9      142.58      151.42      8.02 o 
  -2  -2   9       14.26       25.53      3.77 o 
  -1  -2   9       67.62       70.82      4.61 o 
   0  -2   9      481.82      484.52      8.36 o 
   1  -2   9      225.88      225.45      7.78 o 
   2  -2   9       50.17       52.29      4.59 o 
   3  -2   9       37.99       36.67      5.33 o 
  -3  -1   9      175.66      171.32      8.83 o 
  -2  -1   9      274.66      281.44     10.22 o 
  -1  -1   9      817.17      808.40     18.25 o 
   0  -1   9      355.49      354.77      7.30 o 
   1  -1   9        4.37        2.36      1.23 o 
   2  -1   9       81.01       88.50      5.99 o 
   3  -1   9       15.17       10.55      3.70 o 
  -3   0   9      113.90      119.44      7.63 o 
  -2   0   9      155.46      159.82      7.70 o 
  -1   0   9       42.31       46.95      4.04 o 
   0   0   9      683.24      695.78     17.92 o 
   1   0   9       73.89       76.68      3.17 o 
   2   0   9        8.54       10.72      3.23 o 
   3   0   9        1.88        1.16      2.85 o 
  -3   1   9       30.50       22.74      4.70 o 
  -2   1   9        0.70       -0.37      2.05 o 
  -1   1   9      224.52      202.28      7.92 o 
   0   1   9      254.56      255.27      5.83 o 
   1   1   9       89.79       96.14      5.62 o 
   2   1   9        0.28       -1.47      2.28 o 
   3   1   9       17.60       27.29      4.95 o 
  -3   2   9        0.37       -3.24      2.81 o 
  -2   2   9      227.11      221.27      9.51 o 
  -1   2   9        1.12        1.54      1.25 o 
   0   2   9        1.99        1.14      1.13 o 
   1   2   9       49.18       48.09      4.28 o 
   2   2   9        0.98        0.90      2.29 o 
   3   2   9       17.34       18.06      4.60 o 
  -2   3   9      282.12      285.88     11.27 o 
  -1   3   9      175.78      173.96      7.51 o 
   0   3   9      133.83      137.06      4.34 o 
   1   3   9      244.47      230.20      9.31 o 
   2   3   9        0.35       -2.12      2.15 o 
  -2   4   9       74.91       67.39      5.73 o 
  -1   4   9      133.44      117.21      4.25 o 
   0   4   9      146.59      145.95      6.92 o 
   1   4   9      258.92      274.38     10.49 o 
   2   4   9       23.35       22.51      4.39 o 
  -2   5   9       90.48       83.97      6.55 o 
  -1   5   9       64.91       64.23      3.36 o 
   0   5   9        1.34        8.31      2.61 o 
   1   5   9       37.87       48.94      5.53 o 
   2   5   9       64.66       60.19      5.67 o 
  -1   6   9       25.78       31.03      3.09 o 
   0   6   9       24.77       28.09      4.41 o 
   1   6   9       25.95       37.53      4.95 o 
  -1   7   9       30.40       36.63      4.82 o 
   0   7   9       44.61       47.66      5.44 o 
  -1 -11  10        6.32        5.90      3.02 o 
   0 -11  10       55.64       52.59      5.74 o 
   1 -11  10        7.84        7.85      3.34 o 
  -1 -10  10       20.50       18.48      3.41 o 
   0 -10  10      185.24      182.34      8.52 o 
   1 -10  10        2.63        0.75      2.45 o 
  -2  -9  10       36.21       42.59      6.70 o 
  -1  -9  10       31.50       30.87      4.05 o 
   0  -9  10       44.84       44.60      4.32 o 
   1  -9  10       25.15       27.35      4.29 o 
   2  -9  10        0.82       -0.28      2.46 o 
  -2  -8  10       41.19       48.73      3.77 o 
  -1  -8  10        6.88        7.33      2.74 o 
   0  -8  10        9.90       16.13      3.21 o 
   1  -8  10       88.00       88.45      5.93 o 
   2  -8  10        0.61       -0.93      1.66 o 
  -2  -7  10       13.64       21.13      3.50 o 
  -1  -7  10       50.20       45.28      4.01 o 
   0  -7  10      165.46      164.33      7.18 o 
   1  -7  10       34.95       33.19      4.11 o 
   2  -7  10        9.01        8.79      2.19 o 
  -3  -6  10       40.00       35.61      4.53 o 
  -2  -6  10      152.01      145.45      7.02 o 
  -1  -6  10      159.57      154.47      7.04 o 
   0  -6  10       98.04       90.95      5.26 o 
   1  -6  10      142.12      144.48      4.76 o 
   2  -6  10      163.29      153.49      5.44 o 
  -3  -5  10       73.55       79.22      5.87 o 
  -2  -5  10      203.59      199.99      8.37 o 
  -1  -5  10      108.24       99.55      5.52 o 
   0  -5  10      229.90      210.44      7.81 o 
   1  -5  10      189.86      186.29      5.32 o 
   2  -5  10       12.02       13.78      2.31 o 
   3  -5  10        0.22       -3.15      2.10 o 
  -3  -4  10       33.50       38.35      4.96 o 
  -2  -4  10        1.46        2.01      2.23 o 
  -1  -4  10       94.23       96.47      5.40 o 
   0  -4  10      189.74      192.61      7.39 o 
   1  -4  10        2.92       -0.10      1.30 o 
   2  -4  10        3.88        1.77      1.53 o 
   3  -4  10        0.68        1.16      2.77 o 
  -3  -3  10       17.30       11.95      3.51 o 
  -2  -3  10       18.51       23.68      3.70 o 
  -1  -3  10        6.38        2.99      1.90 o 
   0  -3  10       28.30       20.91      3.00 o 
   1  -3  10        0.54        0.49      1.23 o 
   2  -3  10       38.68       51.84      5.47 o 
   3  -3  10        1.07        3.63      3.00 o 
  -3  -2  10       86.00       81.18      6.27 o 
  -2  -2  10      117.85      119.24      6.69 o 
  -1  -2  10        0.85        2.14      1.82 o 
   0  -2  10      287.37      284.09      9.01 o 
   1  -2  10       38.05       37.02      2.48 o 
   2  -2  10        8.19        5.93      2.94 o 
   3  -2  10       26.08       31.76      5.22 o 
  -3  -1  10       38.08       46.89      5.73 o 
  -2  -1  10      220.43      220.08      9.22 o 
  -1  -1  10      356.44      363.11     11.18 o 
   0  -1  10     1206.20     1261.79     17.66 o 
   1  -1  10      271.37      279.86      7.97 o 
   2  -1  10        7.56        5.27      2.89 o 
   3  -1  10       43.89       58.78      6.94 o 
  -3   0  10       40.20       41.02      5.69 o 
  -2   0  10      447.97      469.56     14.55 o 
  -1   0  10       22.14       24.94      3.54 o 
   0   0  10       47.31       55.91      3.46 o 
   1   0  10      575.57      591.06     15.86 o 
   2   0  10       23.63       22.48      4.27 o 
   3   0  10        8.07        7.08      3.76 o 
  -2   1  10       64.82       59.71      5.50 o 
  -1   1  10        0.98       -1.75      1.70 o 
   0   1  10       55.12       55.16      2.89 o 
   1   1  10       39.25       40.17      5.03 o 
   2   1  10        3.49       -2.14      2.56 o 
  -2   2  10        2.22       -0.91      2.67 o 
  -1   2  10      128.67      132.24      6.79 o 
   0   2  10        1.82        2.53      1.32 o 
   1   2  10        6.03        7.40      2.86 o 
   2   2  10        0.20       -1.32      2.42 o 
  -2   3  10      115.14      110.12      7.09 o 
  -1   3  10       66.54       68.56      4.10 o 
   0   3  10       47.60       48.73      4.17 o 
   1   3  10      184.64      184.34      8.74 o 
   2   3  10       84.54       83.69      6.53 o 
  -2   4  10       96.67       91.29      6.62 o 
  -1   4  10      127.20      122.77      4.59 o 
   0   4  10       90.45       91.35      5.81 o 
   1   4  10       62.88       61.28      5.37 o 
   2   4  10       52.00       63.68      7.00 o 
  -1   5  10      101.63       92.67      9.07 o 
   0   5  10       45.18       47.69      4.57 o 
   1   5  10        9.22       10.79      3.55 o 
   0   6  10        4.48        3.98      2.51 o 
   0 -11  11       16.93       28.24      4.70 o 
  -1 -10  11        4.72        2.74      2.43 o 
   0 -10  11       39.60       34.38      4.70 o 
   1 -10  11       88.89       79.92      6.27 o 
  -1  -9  11       45.16       38.18      4.53 o 
   0  -9  11       48.12       49.61      4.63 o 
   1  -9  11       13.82       15.93      3.56 o 
  -2  -8  11      100.39      129.73      7.13 o 
  -1  -8  11       15.34       13.00      3.12 o 
   0  -8  11       12.65       18.72      3.43 o 
   1  -8  11       21.26       25.31      4.04 o 
   2  -8  11        8.04        4.86      2.19 o 
  -2  -7  11       59.24       64.74      5.16 o 
  -1  -7  11        3.75        5.85      2.45 o 
   0  -7  11       43.43       42.39      4.01 o 
   1  -7  11       20.54       24.84      3.96 o 
   2  -7  11        0.14       -0.16      1.60 o 
  -2  -6  11       58.75       46.29      4.49 o 
  -1  -6  11      169.81      150.84      7.19 o 
   0  -6  11       90.31       97.26      5.68 o 
   1  -6  11       12.70        8.66      2.70 o 
   2  -6  11       47.13       45.40      7.29 o 
  -2  -5  11      122.86      134.24      7.16 o 
  -1  -5  11       72.90       74.91      5.12 o 
   0  -5  11      205.85      190.05      7.69 o 
   1  -5  11      240.13      239.77      8.97 o 
   2  -5  11       68.32       62.72      3.68 o 
  -2  -4  11       55.90       53.00      4.76 o 
  -1  -4  11        1.22        2.73      2.22 o 
   0  -4  11      187.94      182.89      7.47 o 
   1  -4  11       40.63       41.73      2.70 o 
   2  -4  11        4.07        7.01      2.94 o 
  -2  -3  11      114.02      102.95      6.42 o 
  -1  -3  11       20.96       27.62      3.70 o 
   0  -3  11        1.42        0.43      1.69 o 
   1  -3  11       18.38       17.77      2.24 o 
   2  -3  11       21.67       22.65      4.14 o 
  -2  -2  11      130.27      123.54      7.19 o 
  -1  -2  11        1.63       -2.04      1.77 o 
   0  -2  11       22.92       24.54      3.43 o 
   1  -2  11      245.87      248.90      6.37 o 
   2  -2  11       21.64       14.88      3.75 o 
  -2  -1  11       36.14       33.91      4.70 o 
  -1  -1  11      114.27      116.09      6.30 o 
   0  -1  11       84.25       83.12      4.99 o 
   1  -1  11      463.13      510.43     14.81 o 
   2  -1  11       85.53       84.61      6.30 o 
  -2   0  11      176.43      179.71      8.79 o 
  -1   0  11      349.22      336.80     11.18 o 
   0   0  11        0.87        3.58      2.07 o 
   1   0  11       57.11       66.17      5.40 o 
   2   0  11      114.67       98.21      7.00 o 
  -2   1  11      122.94      114.97      7.27 o 
  -1   1  11       46.85       53.56      4.69 o 
   0   1  11       38.72       35.54      8.91 o 
   1   1  11        6.52        8.22      3.41 o 
   2   1  11        1.20       -0.93      2.86 o 
  -2   2  11       16.88       20.75      4.46 o 
  -1   2  11       26.70       28.52      4.15 o 
   0   2  11       19.70       21.87      3.77 o 
   1   2  11        8.32       13.83      3.48 o 
   2   2  11       18.32       28.47      5.18 o 
  -1   3  11       80.50       80.40      5.59 o 
   0   3  11        9.48       15.52      3.44 o 
   1   3  11       19.87       24.35      4.34 o 
  -1   4  11       38.81       38.30      4.80 o 
   0   4  11       81.60       76.41      5.57 o 
   1   4  11       48.11       56.43      6.25 o 
   0   5  11       22.03       24.34      4.29 o 
   0 -10  12       10.19        9.14      3.35 o 
  -1  -9  12        9.52        9.31      2.95 o 
   0  -9  12       42.85       40.77      4.98 o 
   1  -9  12       29.12       28.81      4.89 o 
  -1  -8  12       55.82       62.59      5.25 o 
   0  -8  12       10.97       14.80      3.49 o 
   1  -8  12        9.80       11.06      3.34 o 
  -2  -7  12       59.30       56.89      5.30 o 
  -1  -7  12       30.99       33.63      4.34 o 
   0  -7  12       26.88       26.21      3.85 o 
   1  -7  12       11.44        8.94      3.24 o 
   2  -7  12        0.11        0.78      2.36 o 
  -2  -6  12       39.89       47.02      5.22 o 
  -1  -6  12       27.86       28.40      4.08 o 
   0  -6  12      120.05      121.73      6.60 o 
   1  -6  12       34.61       43.05      4.70 o 
   2  -6  12        2.38        0.86      2.58 o 
  -2  -5  12       99.44       89.95      6.20 o 
  -1  -5  12       29.30       37.45      4.53 o 
   0  -5  12       17.32       18.71      3.30 o 
   1  -5  12      102.64       97.28      5.79 o 
   2  -5  12       26.92       36.29      4.81 o 
  -2  -4  12       87.44       79.46      5.96 o 
  -1  -4  12       32.38       45.53      4.88 o 
   0  -4  12       10.78       14.88      3.03 o 
   1  -4  12       68.02       99.78      5.82 o 
   2  -4  12        2.90        1.19      2.68 o 
  -2  -3  12       28.49       21.31      4.10 o 
  -1  -3  12      138.99      128.01      6.86 o 
   0  -3  12       14.87       15.99      3.07 o 
   1  -3  12       63.38       63.41      4.66 o 
   2  -3  12        0.11       -1.59      2.50 o 
  -2  -2  12       67.37       62.51      5.55 o 
  -1  -2  12       72.53       73.11      5.31 o 
   0  -2  12        0.63        2.25      2.09 o 
   1  -2  12       95.52      107.14      6.53 o 
   2  -2  12       95.18       98.86      7.13 o 
  -2  -1  12       51.51       66.59      5.62 o 
  -1  -1  12       37.83       40.24      4.70 o 
   0  -1  12       39.96       46.46      4.18 o 
   1  -1  12        1.94        4.80      3.07 o 
   2  -1  12       68.84       73.61      6.36 o 
  -2   0  12       72.78       79.99      6.49 o 
  -1   0  12       88.65       92.67      5.95 o 
   0   0  12       42.34       40.80      3.82 o 
   1   0  12        3.70        4.75      2.93 o 
   2   0  12        8.02        9.08      3.78 o 
  -1   1  12       72.05       65.95      5.13 o 
   1   1  12       30.01       40.54      5.46 o 
  -1   2  12      107.03      109.66      6.67 o 
   1   2  12        7.68       17.83      4.20 o 
   0   3  12       34.22       45.03      5.40 o 
   0  -8  13       40.84       39.10      4.85 o 
  -1  -7  13       41.38       48.59      5.22 o 
   0  -7  13       20.58       21.10      3.82 o 
   1  -7  13       36.36       33.05      4.56 o 
  -1  -6  13       31.51       27.20      4.29 o 
   0  -6  13        5.89        7.55      3.09 o 
   1  -6  13       73.10       67.80      5.33 o 
  -1  -5  13       72.47       65.45      5.36 o 
   0  -5  13        3.25        2.87      2.60 o 
   1  -5  13       17.19       12.99      3.23 o 
  -1  -4  13       53.41       55.35      5.02 o 
   0  -4  13        8.74        7.81      2.71 o 
   1  -4  13        4.84        4.83      2.60 o 
  -1  -3  13       31.13       37.02      4.71 o 
   0  -3  13       27.37       31.48      4.24 o 
   1  -3  13        6.46        5.31      2.57 o 
  -1  -2  13       64.65       61.98      5.34 o 
   0  -2  13       43.77       31.47      4.13 o 
  -1  -1  13       94.05       98.64      6.52 o 
   0  -1  13       37.45       37.48      4.41 o 
  -1   0  13      109.64      119.23      7.07 o 
   0   0  13        2.47        0.98      2.37 o 
   1   0  13        1.42        0.62      2.56 o 
   0  -5  14       23.63       20.47      4.04 o 
   0  -4  14       17.73       17.60      3.48 o 
   0  -3  14        1.26        0.83      2.35 o 
   0  -2  14        9.16        3.35      2.47 o 
                                                 
